# Supplementary material for: Mechanistic insights into the PAI-1 inhibitor PAItrap3: enhancing lipid metabolism in adipose tissue of diabetic db/db mice
Source: Front Pharmacol. 2025 Jun 12;16:1596655. doi: 10.3389/fphar.2025.1596655 (PMC12197923; doi:10.3389/fphar.2025.1596655)
Supplement: Supplementary file 1 [file Supplementaryfile1.xlsx]

## Sheet: table 1
Gene name	Gene description	FC(ADMP/ADM)	Padjust	Regulate
Mup14	major urinary protein 14 [Source:MGI Symbol;Acc:MGI:3702005]	1496.8	3e-14	up
Cyp2c68	cytochrome P450, family 2, subfamily c, polypeptide 68 [Source:MGI Symbol;Acc:MGI:3612287]	873.348	6.7e-10	up
Uroc1	urocanase domain containing 1 [Source:MGI Symbol;Acc:MGI:2385332]	866.162	4.2e-07	up
Sult3a1	sulfotransferase family 3A, member 1 [Source:MGI Symbol;Acc:MGI:1931469]	696.9	1.76e-08	up
Pklr	pyruvate kinase liver and red blood cell [Source:MGI Symbol;Acc:MGI:97604]	612.056	3.65e-09	up
Cyp2c37	cytochrome P450, family 2. subfamily c, polypeptide 37 [Source:MGI Symbol;Acc:MGI:1306806]	556.112	3.08e-08	up
Sult2a7	sulfotransferase family 2A, dehydroepiandrosterone (DHEA)-preferring, member 7 [Source:MGI Symbol;Acc:MGI:3645246]	510.987	4.71e-08	up
Mug2	murinoglobulin 2 [Source:MGI Symbol;Acc:MGI:99836]	459.999	9.76e-07	up
Ttc36	tetratricopeptide repeat domain 36 [Source:MGI Symbol;Acc:MGI:2384760]	452.869	1.76e-08	up
Cpb2	carboxypeptidase B2 (plasma) [Source:MGI Symbol;Acc:MGI:1891837]	447.984	1.29e-08	up
Sult2a2	sulfotransferase family 2A, dehydroepiandrosterone (DHEA)-preferring, member 2 [Source:MGI Symbol;Acc:MGI:107550]	446.622	8.97e-07	up
Hsd3b3	hydroxy-delta-5-steroid dehydrogenase, 3 beta- and steroid delta-isomerase 3 [Source:MGI Symbol;Acc:MGI:96235]	399.403	8.93e-07	up
Akr1d1	aldo-keto reductase family 1, member D1 [Source:MGI Symbol;Acc:MGI:2384785]	391.222	3.96e-06	up
Tm4sf4	transmembrane 4 superfamily member 4 [Source:MGI Symbol;Acc:MGI:2385173]	386.648	9.97e-08	up
Rps7-ps3	ribosomal protein S7, pseudogene 3 [Source:MGI Symbol;Acc:MGI:3648396]	355.062	0.262915	up
Apoa4	apolipoprotein A-IV [Source:MGI Symbol;Acc:MGI:88051]	351.643	5.87e-10	up
Slc22a30	solute carrier family 22, member 30 [Source:MGI Symbol;Acc:MGI:2442750]	339.665	3.08e-07	up
Akr1c20	aldo-keto reductase family 1, member C20 [Source:MGI Symbol;Acc:MGI:2151104]	338.1	1.21e-06	up
Ugt1a9	UDP glucuronosyltransferase 1 family, polypeptide A9 [Source:MGI Symbol;Acc:MGI:3576092]	319.296	4.19e-06	up
Ugt2b36	UDP glucuronosyltransferase 2 family, polypeptide B36 [Source:MGI Symbol;Acc:MGI:3576103]	307.355	8.13e-06	up
9130016M20Rik	RIKEN cDNA 9130016M20 gene [Source:MGI Symbol;Acc:MGI:1918870]	291.775	4.6e-07	up
Abcg5	ATP binding cassette subfamily G member 5 [Source:MGI Symbol;Acc:MGI:1351659]	284.398	4.1e-07	up
Kng1	kininogen 1 [Source:MGI Symbol;Acc:MGI:1097705]	279.817	1.09e-05	up
Cps1	carbamoyl-phosphate synthetase 1 [Source:MGI Symbol;Acc:MGI:891996]	275.507	0.00835571	up
Cyp2b13	cytochrome P450, family 2, subfamily b, polypeptide 13 [Source:MGI Symbol;Acc:MGI:88599]	273.661	0.000183464	up
BC024386	cDNA sequence BC023486 [Source:MGI Symbol;Acc:MGI:2669313]	269.144	5.39e-09	up
Lect2	leukocyte cell-derived chemotaxin 2 [Source:MGI Symbol;Acc:MGI:1278342]	263.388	4.79e-06	up
Apob	apolipoprotein B [Source:MGI Symbol;Acc:MGI:88052]	256.927	0.00065468	up
Serpina6	serine (or cysteine) peptidase inhibitor, clade A, member 6 [Source:MGI Symbol;Acc:MGI:88278]	253.658	5.22e-06	up
Pah	phenylalanine hydroxylase [Source:MGI Symbol;Acc:MGI:97473]	250.702	1.23e-08	up
Serpina10	serine (or cysteine) peptidase inhibitor, clade A (alpha-1 antiproteinase, antitrypsin), member 10 [Source:MGI Symbol;Acc:MGI:2667725]	250.33	9.98e-07	up
Afm	afamin [Source:MGI Symbol;Acc:MGI:2429409]	244.384	2.16e-06	up
Spp2	secreted phosphoprotein 2 [Source:MGI Symbol;Acc:MGI:1922646]	242.661	7.73e-06	up
C8b	complement component 8, beta polypeptide [Source:MGI Symbol;Acc:MGI:88236]	241.469	2.26e-05	up
Plg	plasminogen [Source:MGI Symbol;Acc:MGI:97620]	241.455	0.00865904	up
Pzp	PZP, alpha-2-macroglobulin like [Source:MGI Symbol;Acc:MGI:87854]	239.545	9.39e-05	up
Apoa1	apolipoprotein A-I [Source:MGI Symbol;Acc:MGI:88049]	236.517	0.000627066	up
Ly6g2	lymphocyte antigen 6 complex, locus G2 [Source:MGI Symbol;Acc:MGI:2385015]	236.022	4.69e-05	up
Rdh16f2	RDH16 family member 2 [Source:MGI Symbol;Acc:MGI:3583955]	235.351	2.88e-05	up
Alb	albumin [Source:MGI Symbol;Acc:MGI:87991]	235.134	2.52e-06	up
Fabp1	fatty acid binding protein 1, liver [Source:MGI Symbol;Acc:MGI:95479]	233.693	2.08e-08	up
Cyp17a1	cytochrome P450, family 17, subfamily a, polypeptide 1 [Source:MGI Symbol;Acc:MGI:88586]	233.448	1.86e-05	up
Sult2a1	sulfotransferase family 2A, dehydroepiandrosterone (DHEA)-preferring, member 1 [Source:MGI Symbol;Acc:MGI:98430]	227.832	0.003257	up
Cpn2	carboxypeptidase N, polypeptide 2 [Source:MGI Symbol;Acc:MGI:1919006]	218.231	2.03e-07	up
Dmgdh	dimethylglycine dehydrogenase precursor [Source:MGI Symbol;Acc:MGI:1921379]	218.228	0.00465487	up
Cyp3a11	cytochrome P450, family 3, subfamily a, polypeptide 11 [Source:MGI Symbol;Acc:MGI:88609]	216.373	3.35e-11	up
Dhrs7l	dehydrogenase/reductase (SDR family) member 7 like 1 [Source:MGI Symbol;Acc:MGI:3644906]	213.06	2.41e-05	up
Ttr	transthyretin [Source:MGI Symbol;Acc:MGI:98865]	212.654	3.08e-07	up
Ces2a	carboxylesterase 2A [Source:MGI Symbol;Acc:MGI:2142491]	211.262	7e-06	up
Ugt2b5	UDP glucuronosyltransferase 2 family, polypeptide B5 [Source:MGI Symbol;Acc:MGI:98900]	211.022	1.02e-05	up
Cyp2c40	cytochrome P450, family 2, subfamily c, polypeptide 40 [Source:MGI Symbol;Acc:MGI:1306815]	209.676	2.27e-05	up
Igfbp1	insulin-like growth factor binding protein 1 [Source:MGI Symbol;Acc:MGI:96436]	208.652	4.76e-06	up
Hsd17b6	hydroxysteroid (17-beta) dehydrogenase 6 [Source:MGI Symbol;Acc:MGI:1351670]	204.456	0.000104929	up
Gc	vitamin D binding protein [Source:MGI Symbol;Acc:MGI:95669]	199.897	0.000236792	up
Ugt2b38	UDP glucuronosyltransferase 2 family, polypeptide B38 [Source:MGI Symbol;Acc:MGI:2140794]	199.852	8.28e-05	up
Aqp4	aquaporin 4 [Source:MGI Symbol;Acc:MGI:107387]	198.369	4.07e-05	up
Slc47a1	solute carrier family 47, member 1 [Source:MGI Symbol;Acc:MGI:1914723]	192.965	6.2e-06	up
Ces1c	carboxylesterase 1C [Source:MGI Symbol;Acc:MGI:95420]	189.339	2.45e-06	up
Ugt2b34	UDP glucuronosyltransferase 2 family, polypeptide B34 [Source:MGI Symbol;Acc:MGI:2140962]	184.912	3.61e-10	up
Cyp2d13	cytochrome P450, family 2, subfamily d, polypeptide 13 [Source:MGI Symbol;Acc:MGI:88605]	184.714	1.56e-05	up
Gnmt	glycine N-methyltransferase [Source:MGI Symbol;Acc:MGI:1202304]	183.361	1.08e-05	up
Sult1b1	sulfotransferase family 1B, member 1 [Source:MGI Symbol;Acc:MGI:2136282]	180.809	3.92e-05	up
Ugt2b35	UDP glucuronosyltransferase 2 family, polypeptide B35 [Source:MGI Symbol;Acc:MGI:3576100]	180.22	1.42e-05	up
Cyp2c50	cytochrome P450, family 2, subfamily c, polypeptide 50 [Source:MGI Symbol;Acc:MGI:2147497]	173.952	0.0122872	up
Uox	urate oxidase [Source:MGI Symbol;Acc:MGI:98907]	172.794	4.84e-06	up
Bhmt	betaine-homocysteine methyltransferase [Source:MGI Symbol;Acc:MGI:1339972]	171.789	9.1e-07	up
Otc	ornithine transcarbamylase [Source:MGI Symbol;Acc:MGI:97448]	168.869	0.000183464	up
Aldob	aldolase B, fructose-bisphosphate [Source:MGI Symbol;Acc:MGI:87995]	168.214	4.16e-10	up
Baat	bile acid-Coenzyme A: amino acid N-acyltransferase [Source:MGI Symbol;Acc:MGI:106642]	167.619	3.08e-07	up
Cyp4a10	cytochrome P450, family 4, subfamily a, polypeptide 10 [Source:MGI Symbol;Acc:MGI:88611]	167.562	0.000569084	up
Cyp2c29	cytochrome P450, family 2, subfamily c, polypeptide 29 [Source:MGI Symbol;Acc:MGI:103238]	167.397	0.0163651	up
Cyp3a59	cytochrome P450, family 3, subfamily a, polypeptide 59 [Source:MGI Symbol;Acc:MGI:3769707]	167.226	1.47e-06	up
Rdh7	retinol dehydrogenase 7 [Source:MGI Symbol;Acc:MGI:1860517]	164.077	0.00757444	up
Azgp1	alpha-2-glycoprotein 1, zinc [Source:MGI Symbol;Acc:MGI:103163]	162.008	0.00787751	up
Cyp2d26	cytochrome P450, family 2, subfamily d, polypeptide 26 [Source:MGI Symbol;Acc:MGI:1923529]	161.241	0.000102513	up
Mup20	major urinary protein 20 [Source:MGI Symbol;Acc:MGI:3651981]	160.43	0.000171183	up
Cyp2c38	cytochrome P450, family 2, subfamily c, polypeptide 38 [Source:MGI Symbol;Acc:MGI:1306819]	158.855	6.78e-07	up
Slc17a2	solute carrier family 17 (sodium phosphate), member 2 [Source:MGI Symbol;Acc:MGI:2443098]	158.255	7.81e-05	up
Cyp2c54	cytochrome P450, family 2, subfamily c, polypeptide 54 [Source:MGI Symbol;Acc:MGI:3642960]	156.723	4.56e-12	up
Cyp2a22	cytochrome P450, family 2, subfamily a, polypeptide 22 [Source:MGI Symbol;Acc:MGI:3648316]	156.697	2.67e-06	up
Cyp2a12	cytochrome P450, family 2, subfamily a, polypeptide 12 [Source:MGI Symbol;Acc:MGI:105055]	156.441	0.00403857	up
Leap2	liver-expressed antimicrobial peptide 2 [Source:MGI Symbol;Acc:MGI:2672795]	155.87	2.88e-05	up
Gm33543	predicted gene, 33543 [Source:MGI Symbol;Acc:MGI:5592702]	155.856	0.000322844	up
Cyp3a25	cytochrome P450, family 3, subfamily a, polypeptide 25 [Source:MGI Symbol;Acc:MGI:1930638]	154.514	8.28e-05	up
Hsd17b2	hydroxysteroid (17-beta) dehydrogenase 2 [Source:MGI Symbol;Acc:MGI:1096386]	150.315	0.000261404	up
Cyp2f2	cytochrome P450, family 2, subfamily f, polypeptide 2 [Source:MGI Symbol;Acc:MGI:88608]	148.594	3.08e-07	up
C8a	complement component 8, alpha polypeptide [Source:MGI Symbol;Acc:MGI:2668347]	148.238	4.69e-09	up
Slc10a1	solute carrier family 10 (sodium/bile acid cotransporter family), member 1 [Source:MGI Symbol;Acc:MGI:97379]	148.23	3.64e-15	up
Sult2a8	sulfotransferase family 2A, dehydroepiandrosterone (DHEA)-preferring, member 8 [Source:MGI Symbol;Acc:MGI:1924221]	147.09	1.14e-11	up
Sec14l4	SEC14-like lipid binding 4 [Source:MGI Symbol;Acc:MGI:2144095]	144.666	0.00019442	up
Sult2a5	sulfotransferase family 2A, dehydroepiandrosterone (DHEA)-preferring, member 5 [Source:MGI Symbol;Acc:MGI:3648378]	144.559	0.000611391	up
F12	coagulation factor XII (Hageman factor) [Source:MGI Symbol;Acc:MGI:1891012]	144.17	2.38e-06	up
Mup15	major urinary protein 15 [Source:MGI Symbol;Acc:MGI:3780235]	139.955	0.000259199	up
Slc22a1	solute carrier family 22 (organic cation transporter), member 1 [Source:MGI Symbol;Acc:MGI:108111]	139.244	7.86e-07	up
Cyp2j5	cytochrome P450, family 2, subfamily j, polypeptide 5 [Source:MGI Symbol;Acc:MGI:1270149]	138.588	0.00161397	up
Mat1a	methionine adenosyltransferase I, alpha [Source:MGI Symbol;Acc:MGI:88017]	138.307	0.0770284	up
Slc27a5	solute carrier family 27 (fatty acid transporter), member 5 [Source:MGI Symbol;Acc:MGI:1347100]	135.282	6.29e-06	up
Ugt2a3	UDP glucuronosyltransferase 2 family, polypeptide A3 [Source:MGI Symbol;Acc:MGI:1919344]	131.83	4.96e-08	up
Rgn	regucalcin [Source:MGI Symbol;Acc:MGI:108024]	130.663	3.77e-06	up
Ambp	alpha 1 microglobulin/bikunin precursor [Source:MGI Symbol;Acc:MGI:88002]	130.337	1.3e-09	up
Hsd17b13	hydroxysteroid (17-beta) dehydrogenase 13 [Source:MGI Symbol;Acc:MGI:2140804]	128.892	2.07e-13	up
Cyp4a14	cytochrome P450, family 4, subfamily a, polypeptide 14 [Source:MGI Symbol;Acc:MGI:1096550]	128.382	2.94e-09	up
Mug1	murinoglobulin 1 [Source:MGI Symbol;Acc:MGI:99837]	128.048	0.00744211	up
Cyp3a41a	cytochrome P450, family 3, subfamily a, polypeptide 41A [Source:MGI Symbol;Acc:MGI:1858451]	125.67	0.00199814	up
Hrg	histidine-rich glycoprotein [Source:MGI Symbol;Acc:MGI:2146636]	124.878	4.36e-05	up
Timd2	T cell immunoglobulin and mucin domain containing 2 [Source:MGI Symbol;Acc:MGI:2159681]	123.341	0.000107473	up
Gjb1	gap junction protein, beta 1 [Source:MGI Symbol;Acc:MGI:95719]	120.583	3.7e-09	up
Serpina1c	serine (or cysteine) peptidase inhibitor, clade A, member 1C [Source:MGI Symbol;Acc:MGI:891969]	113.756	0.000195468	up
Aqp8	aquaporin 8 [Source:MGI Symbol;Acc:MGI:1195271]	113.645	0.000333841	up
Fgg	fibrinogen gamma chain [Source:MGI Symbol;Acc:MGI:95526]	113.376	0.00778283	up
C4bp	complement component 4 binding protein [Source:MGI Symbol;Acc:MGI:88229]	109.99	1.01e-12	up
Cyp2d10	cytochrome P450, family 2, subfamily d, polypeptide 10 [Source:MGI Symbol;Acc:MGI:88602]	109.56	4.77e-06	up
Sds	serine dehydratase [Source:MGI Symbol;Acc:MGI:98270]	109.299	4.31e-06	up
Cyp2c67	cytochrome P450, family 2, subfamily c, polypeptide 67 [Source:MGI Symbol;Acc:MGI:3612288]	107.348	1.62e-07	up
Mbl2	mannose-binding lectin (protein C) 2 [Source:MGI Symbol;Acc:MGI:96924]	106.283	2.87e-07	up
Crp	C-reactive protein, pentraxin-related [Source:MGI Symbol;Acc:MGI:88512]	105.897	0.000471356	up
Akr1c6	aldo-keto reductase family 1, member C6 [Source:MGI Symbol;Acc:MGI:1933427]	105.303	0.0186841	up
Serpina1b	serine (or cysteine) preptidase inhibitor, clade A, member 1B [Source:MGI Symbol;Acc:MGI:891970]	105.166	5.31e-12	up
Apoa5	apolipoprotein A-V [Source:MGI Symbol;Acc:MGI:1913363]	104.341	0.0199872	up
Slco1b2	solute carrier organic anion transporter family, member 1b2 [Source:MGI Symbol;Acc:MGI:1351899]	103.819	7.52e-05	up
Hnf4a	hepatic nuclear factor 4, alpha [Source:MGI Symbol;Acc:MGI:109128]	103.743	6.33e-05	up
Serpina7	serine (or cysteine) peptidase inhibitor, clade A (alpha-1 antiproteinase, antitrypsin), member 7 [Source:MGI Symbol;Acc:MGI:3041197]	102.404	0.000134362	up
F13b	coagulation factor XIII, beta subunit [Source:MGI Symbol;Acc:MGI:88379]	102.045	2.15e-06	up
Ces1b	carboxylesterase 1B [Source:MGI Symbol;Acc:MGI:3779470]	101.516	0.0088366	up
Fgb	fibrinogen beta chain [Source:MGI Symbol;Acc:MGI:99501]	101.309	0.0105313	up
Tat	tyrosine aminotransferase [Source:MGI Symbol;Acc:MGI:98487]	101.052	8.83e-06	up
Apcs	amyloid P component, serum [Source:MGI Symbol;Acc:MGI:98229]	100.757	3.35e-06	up
Dpys	dihydropyrimidinase [Source:MGI Symbol;Acc:MGI:1928679]	100.38	2.45e-06	up
Cpn1	carboxypeptidase N, polypeptide 1 [Source:MGI Symbol;Acc:MGI:2135874]	99.9551	2.88e-05	up
Fga	fibrinogen alpha chain [Source:MGI Symbol;Acc:MGI:1316726]	98.4111	0.139125	up
Apof	apolipoprotein F [Source:MGI Symbol;Acc:MGI:104539]	98.2957	5.06e-14	up
Ugt2b1	UDP glucuronosyltransferase 2 family, polypeptide B1 [Source:MGI Symbol;Acc:MGI:1919023]	96.625	4.55e-11	up
Apoa2	apolipoprotein A-II [Source:MGI Symbol;Acc:MGI:88050]	96.5292	4.85e-06	up
Serpinf2	serine (or cysteine) peptidase inhibitor, clade F, member 2 [Source:MGI Symbol;Acc:MGI:107173]	94.9424	0.00136513	up
Gm13775	predicted gene 13775 [Source:MGI Symbol;Acc:MGI:3712466]	94.8878	0.00117775	up
F2	coagulation factor II [Source:MGI Symbol;Acc:MGI:88380]	94.7615	2.27e-05	up
Degs1l	delta 4-desaturase, sphingolipid 1 like [Source:MGI Symbol;Acc:MGI:3588271]	94.7314	0.00183553	up
Bhmt2	betaine-homocysteine methyltransferase 2 [Source:MGI Symbol;Acc:MGI:1891379]	94.2471	3.61e-10	up
Ahsg	alpha-2-HS-glycoprotein [Source:MGI Symbol;Acc:MGI:107189]	91.6557	7.98e-08	up
Inhbe	inhibin beta-E [Source:MGI Symbol;Acc:MGI:109269]	91.0333	0.00406449	up
Nags	N-acetylglutamate synthase [Source:MGI Symbol;Acc:MGI:2387600]	90.5401	0.00246293	up
Cfhr2	complement factor H-related 2 [Source:MGI Symbol;Acc:MGI:3611575]	89.5556	1.14e-14	up
Mup3	major urinary protein 3 [Source:MGI Symbol;Acc:MGI:97235]	89.0305	3.18e-31	up
Gulo	gulonolactone (L-) oxidase [Source:MGI Symbol;Acc:MGI:1353434]	83.5174	7.58e-07	up
Sult3a2	sulfotransferase family 3A, member 2 [Source:MGI Symbol;Acc:MGI:3645972]	82.3238	0.0290382	up
Apoh	apolipoprotein H [Source:MGI Symbol;Acc:MGI:88058]	81.1407	0.00531239	up
Aadat	aminoadipate aminotransferase [Source:MGI Symbol;Acc:MGI:1345167]	79.9018	0.000122006	up
Hamp2	hepcidin antimicrobial peptide 2 [Source:MGI Symbol;Acc:MGI:2153530]	79.4102	0.000123256	up
Hpx	hemopexin [Source:MGI Symbol;Acc:MGI:105112]	79.057	3.58e-23	up
Cfhr1	complement factor H-related 1 [Source:MGI Symbol;Acc:MGI:2138169]	78.8796	5.6e-08	up
Serpina1d	serine (or cysteine) peptidase inhibitor, clade A, member 1D [Source:MGI Symbol;Acc:MGI:891968]	78.3667	7.62e-09	up
Cyp2a5	cytochrome P450, family 2, subfamily a, polypeptide 5 [Source:MGI Symbol;Acc:MGI:88597]	77.8284	0.043541	up
Apon	apolipoprotein N [Source:MGI Symbol;Acc:MGI:88931]	76.726	3.5e-12	up
Cyp2b9	cytochrome P450, family 2, subfamily b, polypeptide 9 [Source:MGI Symbol;Acc:MGI:88600]	75.9272	2.38e-10	up
Cyp4f15	cytochrome P450, family 4, subfamily f, polypeptide 15 [Source:MGI Symbol;Acc:MGI:2146921]	75.694	0.00168161	up
Cyp4a12a	cytochrome P450, family 4, subfamily a, polypeptide 12a [Source:MGI Symbol;Acc:MGI:88612]	75.3921	0.00210927	up
Mup16	major urinary protein 16 [Source:MGI Symbol;Acc:MGI:3780250]	74.5745	1.56e-05	up
Cyp2c39	cytochrome P450, family 2, subfamily c, polypeptide 39 [Source:MGI Symbol;Acc:MGI:1306818]	74.2265	0.00916696	up
Mup12	major urinary protein 12 [Source:MGI Symbol;Acc:MGI:3780193]	73.9461	0.0158457	up
Gckr	glucokinase regulatory protein [Source:MGI Symbol;Acc:MGI:1096345]	73.4603	4.07e-09	up
Mbl1	mannose-binding lectin (protein A) 1 [Source:MGI Symbol;Acc:MGI:96923]	73.161	2.82e-06	up
Cyp4a32	cytochrome P450, family 4, subfamily a, polypeptide 32 [Source:MGI Symbol;Acc:MGI:3717148]	72.3604	0.00569583	up
Acsm1	acyl-CoA synthetase medium-chain family member 1 [Source:MGI Symbol;Acc:MGI:2152200]	71.9917	3.92e-07	up
Mst1	macrophage stimulating 1 (hepatocyte growth factor-like) [Source:MGI Symbol;Acc:MGI:96080]	71.7654	0.000238995	up
Pigr	polymeric immunoglobulin receptor [Source:MGI Symbol;Acc:MGI:103080]	70.5196	1.9e-06	up
Proc	protein C [Source:MGI Symbol;Acc:MGI:97771]	69.8794	1.31e-08	up
Serpina1a	serine (or cysteine) peptidase inhibitor, clade A, member 1A [Source:MGI Symbol;Acc:MGI:891971]	69.7872	0.000402217	up
Amdhd1	amidohydrolase domain containing 1 [Source:MGI Symbol;Acc:MGI:1919011]	69.7409	5.42e-07	up
Inhbc	inhibin beta-C [Source:MGI Symbol;Acc:MGI:105932]	69.7386	0.0196684	up
Slc38a3	solute carrier family 38, member 3 [Source:MGI Symbol;Acc:MGI:1923507]	68.8847	0.00214521	up
Clec4f	C-type lectin domain family 4, member f [Source:MGI Symbol;Acc:MGI:1859834]	68.8167	0.0026296	up
Prodh2	proline dehydrogenase (oxidase) 2 [Source:MGI Symbol;Acc:MGI:1929093]	67.7145	0.000219401	up
Ces1g	carboxylesterase 1G [Source:MGI Symbol;Acc:MGI:88378]	67.3553	2.97e-11	up
Gm57061	predicted gene, 57061 [Source:MGI Symbol;Acc:MGI:7338035]	66.3971	0.0239576	up
Slc27a2	solute carrier family 27 (fatty acid transporter), member 2 [Source:MGI Symbol;Acc:MGI:1347099]	66.0187	4.46e-20	up
Ugt1a5	UDP glucuronosyltransferase 1 family, polypeptide A5 [Source:MGI Symbol;Acc:MGI:3032634]	65.1498	2.73e-07	up
Pla2g12b	phospholipase A2, group XIIB [Source:MGI Symbol;Acc:MGI:1917086]	64.8776	0.025048	up
Cyp2d40	cytochrome P450, family 2, subfamily d, polypeptide 40 [Source:MGI Symbol;Acc:MGI:1919004]	64.0079	0.00707214	up
Hamp	hepcidin antimicrobial peptide [Source:MGI Symbol;Acc:MGI:1933533]	63.3684	1.47e-06	up
Gm28778	predicted gene 28778 [Source:MGI Symbol;Acc:MGI:5579484]	63.311	0.133145	up
C9	complement component 9 [Source:MGI Symbol;Acc:MGI:1098282]	62.9682	3.4e-10	up
Hgd	homogentisate 1, 2-dioxygenase [Source:MGI Symbol;Acc:MGI:96078]	62.7358	1.55e-11	up
Nat8f2	N-acetyltransferase 8 (GCN5-related) family member 2 [Source:MGI Symbol;Acc:MGI:2136446]	62.377	0.00195881	up
Ces2c	carboxylesterase 2C [Source:MGI Symbol;Acc:MGI:2385905]	62.3719	0.185547	up
Agxt2	alanine-glyoxylate aminotransferase 2 [Source:MGI Symbol;Acc:MGI:2146052]	61.1373	1.88e-09	up
Itih1	inter-alpha trypsin inhibitor, heavy chain 1 [Source:MGI Symbol;Acc:MGI:96618]	61.0687	2.73e-10	up
Smlr1	small leucine-rich protein 1 [Source:MGI Symbol;Acc:MGI:1922856]	60.5379	0.0300809	up
Aldh8a1	aldehyde dehydrogenase 8 family, member A1 [Source:MGI Symbol;Acc:MGI:2653900]	60.2058	3.2e-08	up
Mup9	major urinary protein 9 [Source:MGI Symbol;Acc:MGI:3782918]	59.5488	9.61e-08	up
Ces3a	carboxylesterase 3A [Source:MGI Symbol;Acc:MGI:102773]	58.3995	0.0476316	up
G6pc	glucose-6-phosphatase, catalytic [Source:MGI Symbol;Acc:MGI:95607]	58.2957	6.03e-11	up
Apoc3	apolipoprotein C-III [Source:MGI Symbol;Acc:MGI:88055]	58.1768	3.24e-18	up
Aspdh	aspartate dehydrogenase domain containing [Source:MGI Symbol;Acc:MGI:1915602]	56.5604	1	up
Sgk2	serum/glucocorticoid regulated kinase 2 [Source:MGI Symbol;Acc:MGI:1351318]	56.4288	2.13e-05	up
Anks4b	ankyrin repeat and sterile alpha motif domain containing 4B [Source:MGI Symbol;Acc:MGI:1919324]	55.6204	0.00697205	up
Altre	aging liver Treg-expressed non-protein coding RNA [Source:MGI Symbol;Acc:MGI:3801721]	55.4103	1	up
Nlrp6	NLR family, pyrin domain containing 6 [Source:MGI Symbol;Acc:MGI:2141990]	54.8797	4.76e-06	up
Colec10	collectin sub-family member 10 [Source:MGI Symbol;Acc:MGI:3606482]	54.5263	0.0189448	up
Glyat	glycine-N-acyltransferase [Source:MGI Symbol;Acc:MGI:2147502]	53.7939	8.46e-07	up
Cyp1a2	cytochrome P450, family 1, subfamily a, polypeptide 2 [Source:MGI Symbol;Acc:MGI:88589]	53.2171	4.86e-06	up
Mup8	major urinary protein 8 [Source:MGI Symbol;Acc:MGI:3709619]	52.6469	1	up
F11	coagulation factor XI [Source:MGI Symbol;Acc:MGI:99481]	51.7557	0.00848545	up
Itih3	inter-alpha trypsin inhibitor, heavy chain 3 [Source:MGI Symbol;Acc:MGI:96620]	51.2693	5.65e-05	up
Abcb11	ATP-binding cassette, sub-family B (MDR/TAP), member 11 [Source:MGI Symbol;Acc:MGI:1351619]	51.1102	3.46e-09	up
Car5a	carbonic anhydrase 5a, mitochondrial [Source:MGI Symbol;Acc:MGI:101946]	50.8507	0.0229019	up
Asgr1	asialoglycoprotein receptor 1 [Source:MGI Symbol;Acc:MGI:88081]	50.3149	3.96e-13	up
A1cf	APOBEC1 complementation factor [Source:MGI Symbol;Acc:MGI:1917115]	50.0088	0.0063859	up
Nr1i3	nuclear receptor subfamily 1, group I, member 3 [Source:MGI Symbol;Acc:MGI:1346307]	48.7482	3.07e-09	up
Serpina3k	serine (or cysteine) peptidase inhibitor, clade A, member 3K [Source:MGI Symbol;Acc:MGI:98377]	47.4893	4.08e-10	up
Albfm1	albumin superfamily member 1 [Source:MGI Symbol;Acc:MGI:1923342]	47.2712	0.00311567	up
Itih4	inter alpha-trypsin inhibitor, heavy chain 4 [Source:MGI Symbol;Acc:MGI:109536]	47.1703	3.73e-19	up
Agxt	alanine-glyoxylate aminotransferase [Source:MGI Symbol;Acc:MGI:1329033]	45.7792	3.26e-07	up
Sult1d1	sulfotransferase family 1D, member 1 [Source:MGI Symbol;Acc:MGI:1926341]	45.4939	2.63e-06	up
Slc30a10	solute carrier family 30, member 10 [Source:MGI Symbol;Acc:MGI:2685058]	45.3638	0.0223059	up
Urah	urate (5-hydroxyiso-) hydrolase [Source:MGI Symbol;Acc:MGI:1916142]	44.7536	0.000323959	up
Agmat	agmatine ureohydrolase (agmatinase) [Source:MGI Symbol;Acc:MGI:1923236]	44.3304	0.000402862	up
Mup19	major urinary protein 19 [Source:MGI Symbol;Acc:MGI:3705235]	43.4328	0.0273983	up
Iyd	iodotyrosine deiodinase [Source:MGI Symbol;Acc:MGI:1917587]	43.023	9.98e-05	up
Mup22	major urinary protein 22 [Source:MGI Symbol;Acc:MGI:5434675]	42.801	1.08e-06	up
Tdo2	tryptophan 2,3-dioxygenase [Source:MGI Symbol;Acc:MGI:1928486]	42.6092	8.13e-16	up
Gm8883	predicted gene 8883 [Source:MGI Symbol;Acc:MGI:3649116]	42.4586	0.0337472	up
Urad	ureidoimidazoline (2-oxo-4-hydroxy-4-carboxy-5) decarboxylase [Source:MGI Symbol;Acc:MGI:3647519]	41.3336	1	up
Ugt3a1	UDP glycosyltransferases 3 family, polypeptide A1 [Source:MGI Symbol;Acc:MGI:2146055]	41.0532	0.000576087	up
Lcat	lecithin cholesterol acyltransferase [Source:MGI Symbol;Acc:MGI:96755]	39.7935	2.76e-08	up
Sall1	spalt like transcription factor 1 [Source:MGI Symbol;Acc:MGI:1889585]	39.6842	1	up
Keg1	kidney expressed gene 1 [Source:MGI Symbol;Acc:MGI:1928492]	39.6284	1	up
Cyp2c69	cytochrome P450, family 2, subfamily c, polypeptide 69 [Source:MGI Symbol;Acc:MGI:3721049]	39.5208	1	up
-	novel protein	39.4309	1	up
-	novel transcript	39.3946	0.00227409	up
Cpb1	carboxypeptidase B1 (tissue) [Source:MGI Symbol;Acc:MGI:1923953]	39.2663	1	up
Dio1	deiodinase, iodothyronine, type I [Source:MGI Symbol;Acc:MGI:94896]	38.921	0.00423463	up
Nr1i2	nuclear receptor subfamily 1, group I, member 2 [Source:MGI Symbol;Acc:MGI:1337040]	38.8717	0.000332519	up
Chrm1	cholinergic receptor, muscarinic 1, CNS [Source:MGI Symbol;Acc:MGI:88396]	38.826	1	up
Gm3383	predicted gene 3383 [Source:MGI Symbol;Acc:MGI:3781561]	38.5153	1	up
Acnat1	acyl-coenzyme A amino acid N-acyltransferase 1 [Source:MGI Symbol;Acc:MGI:2140197]	38.3754	1	up
Serpina11	serine (or cysteine) peptidase inhibitor, clade A (alpha-1 antiproteinase, antitrypsin), member 11 [Source:MGI Symbol;Acc:MGI:2685741]	38.2182	0.0334091	up
Sult2a6	sulfotransferase family 2A, dehydroepiandrosterone (DHEA)-preferring, member 6 [Source:MGI Symbol;Acc:MGI:3648915]	38.1607	1	up
Serpind1	serine (or cysteine) peptidase inhibitor, clade D, member 1 [Source:MGI Symbol;Acc:MGI:96051]	37.9594	2.04e-08	up
Gm5524	predicted gene 5524 [Source:MGI Symbol;Acc:MGI:3646041]	37.9379	1	up
Ces3b	carboxylesterase 3B [Source:MGI Symbol;Acc:MGI:3644960]	37.818	0.000169255	up
Olfm3	olfactomedin 3 [Source:MGI Symbol;Acc:MGI:2387329]	37.6684	1	up
Golt1a	golgi transport 1A [Source:MGI Symbol;Acc:MGI:1915588]	37.6554	1	up
Etnppl	ethanolamine phosphate phospholyase [Source:MGI Symbol;Acc:MGI:1919010]	37.508	8.06e-06	up
Pipox	pipecolic acid oxidase [Source:MGI Symbol;Acc:MGI:1197006]	36.9901	4.46e-07	up
Gm32202	predicted gene, 32202 [Source:MGI Symbol;Acc:MGI:5591361]	36.7832	1	up
Cyp2d9	cytochrome P450, family 2, subfamily d, polypeptide 9 [Source:MGI Symbol;Acc:MGI:88606]	36.2276	1.23e-05	up
Adrm1b	adhesion regulating molecule 1B [Source:MGI Symbol;Acc:MGI:3642386]	35.9669	1	up
Ugt1a1	UDP glucuronosyltransferase 1 family, polypeptide A1 [Source:MGI Symbol;Acc:MGI:98898]	35.9161	4.56e-12	up
Pik3c2g	phosphatidylinositol-4-phosphate 3-kinase catalytic subunit type 2 gamma [Source:MGI Symbol;Acc:MGI:1203730]	35.8454	0.0481554	up
Saa4	serum amyloid A 4 [Source:MGI Symbol;Acc:MGI:98224]	35.8082	6.57e-05	up
Lrit1	leucine-rich repeat, immunoglobulin-like and transmembrane domains 1 [Source:MGI Symbol;Acc:MGI:2385320]	34.4592	0.102669	up
Xkr9	X-linked Kx blood group related 9 [Source:MGI Symbol;Acc:MGI:2686466]	34.26	1	up
Rab17	RAB17, member RAS oncogene family [Source:MGI Symbol;Acc:MGI:104640]	34.1843	1	up
Fmo3	flavin containing monooxygenase 3 [Source:MGI Symbol;Acc:MGI:1100496]	34.1593	2.93e-07	up
Habp2	hyaluronic acid binding protein 2 [Source:MGI Symbol;Acc:MGI:1196378]	33.9135	5.4e-05	up
Entpd8	ectonucleoside triphosphate diphosphohydrolase 8 [Source:MGI Symbol;Acc:MGI:1919340]	33.5877	0.0157128	up
Pwwp4b	PWWP domain containing 4B [Source:MGI Symbol;Acc:MGI:99870]	33.2746	1	up
Mup11	major urinary protein 11 [Source:MGI Symbol;Acc:MGI:3709617]	33.1377	3.52e-09	up
Tmprss6	transmembrane serine protease 6 [Source:MGI Symbol;Acc:MGI:1919003]	33.0053	7.86e-07	up
Hao2	hydroxyacid oxidase 2 [Source:MGI Symbol;Acc:MGI:96012]	32.8048	0.0598825	up
Pnlip	pancreatic lipase [Source:MGI Symbol;Acc:MGI:97722]	32.7414	0.128645	up
Cyp3a13	cytochrome P450, family 3, subfamily a, polypeptide 13 [Source:MGI Symbol;Acc:MGI:88610]	32.6885	1.14e-06	up
Hpd	4-hydroxyphenylpyruvic acid dioxygenase [Source:MGI Symbol;Acc:MGI:96213]	32.6231	1.19e-05	up
Cldn2	claudin 2 [Source:MGI Symbol;Acc:MGI:1276110]	32.4685	8.56e-05	up
Ces1e	carboxylesterase 1E [Source:MGI Symbol;Acc:MGI:95432]	32.1129	1.31e-08	up
Etnk2	ethanolamine kinase 2 [Source:MGI Symbol;Acc:MGI:2443760]	32.099	4.56e-09	up
0610031O16Rik	RIKEN cDNA 0610031O16 gene [Source:MGI Symbol;Acc:MGI:1915619]	32.0967	0.0484567	up
Prss3b	protease, serine 3B [Source:MGI Symbol;Acc:MGI:1914623]	32.0651	1	up
Syt1	synaptotagmin I [Source:MGI Symbol;Acc:MGI:99667]	31.9302	1	up
Gstm3	glutathione S-transferase, mu 3 [Source:MGI Symbol;Acc:MGI:106026]	31.9188	0.0306753	up
Hnf1a	HNF1 homeobox A [Source:MGI Symbol;Acc:MGI:98504]	31.727	1	up
Or2y11	olfactory receptor family 2 subfamily Y member 11 [Source:MGI Symbol;Acc:MGI:3031215]	30.9251	1	up
Mup18	major urinary protein 18 [Source:MGI Symbol;Acc:MGI:3705220]	30.5921	3.26e-06	up
Cblc	Casitas B-lineage lymphoma c [Source:MGI Symbol;Acc:MGI:1931457]	30.4875	1	up
Gm39079	predicted gene, 39079 [Source:MGI Symbol;Acc:MGI:5621964]	30.2853	1	up
Lipc	lipase, hepatic [Source:MGI Symbol;Acc:MGI:96216]	29.9605	0.000327227	up
Fabp2	fatty acid binding protein 2, intestinal [Source:MGI Symbol;Acc:MGI:95478]	29.9148	0.000263734	up
Acot12	acyl-CoA thioesterase 12 [Source:MGI Symbol;Acc:MGI:1921406]	29.6599	2.24e-06	up
-	novel transcript	28.8099	0.034708	up
Gimd1	GIMAP family P-loop NTPase domain containing 1 [Source:MGI Symbol;Acc:MGI:3647547]	28.605	1	up
Mup10	major urinary protein 10 [Source:MGI Symbol;Acc:MGI:1924164]	28.4331	0.0684669	up
Klkb1	kallikrein B, plasma 1 [Source:MGI Symbol;Acc:MGI:102849]	27.9391	3.08e-08	up
Gls2	glutaminase 2 (liver, mitochondrial) [Source:MGI Symbol;Acc:MGI:2143539]	27.879	3.41e-07	up
Inhca	inhibitor of carbonic anhydrase [Source:MGI Symbol;Acc:MGI:1919025]	27.7642	7.03e-08	up
-	novel transcript	27.4449	1	up
Abcg8	ATP binding cassette subfamily G member 8 [Source:MGI Symbol;Acc:MGI:1914720]	27.413	0.043541	up
Cyp4a12b	cytochrome P450, family 4, subfamily a, polypeptide 12B [Source:MGI Symbol;Acc:MGI:3611747]	27.0775	1	up
Bbox1	butyrobetaine (gamma), 2-oxoglutarate dioxygenase 1 (gamma-butyrobetaine hydroxylase) [Source:MGI Symbol;Acc:MGI:1891372]	26.9366	2.14e-06	up
Cyp7a1	cytochrome P450, family 7, subfamily a, polypeptide 1 [Source:MGI Symbol;Acc:MGI:106091]	26.7994	0.00989711	up
BC024139	cDNA sequence BC024139 [Source:MGI Symbol;Acc:MGI:2442591]	26.7908	1	up
Gm44117	predicted gene, 44117 [Source:MGI Symbol;Acc:MGI:5690509]	26.595	1	up
Slc17a4	solute carrier family 17 (sodium phosphate), member 4 [Source:MGI Symbol;Acc:MGI:2442850]	26.4541	0.00416134	up
Slc10a2	solute carrier family 10, member 2 [Source:MGI Symbol;Acc:MGI:1201406]	26.2876	1	up
Gm56833	predicted gene, 56833 [Source:MGI Symbol;Acc:MGI:7337579]	26.0969	1	up
Mfsd2a	MFSD2 lysolipid transporter A, lysophospholipid [Source:MGI Symbol;Acc:MGI:1923824]	25.5058	2.59e-05	up
Gm56682	predicted gene, 56682 [Source:MGI Symbol;Acc:MGI:7337278]	24.9912	1	up
Slc3a1	solute carrier family 3, member 1 [Source:MGI Symbol;Acc:MGI:1195264]	24.9484	0.00594536	up
Itih2	inter-alpha trypsin inhibitor, heavy chain 2 [Source:MGI Symbol;Acc:MGI:96619]	24.8023	3.61e-09	up
Gapdh-ps15	glyceraldehyde-3-phosphate dehydrogenase, pseudogene 15 [Source:MGI Symbol;Acc:MGI:5434255]	24.5629	1	up
Fgl1	fibrinogen-like protein 1 [Source:MGI Symbol;Acc:MGI:102795]	24.3716	1.48e-19	up
Pon1	paraoxonase 1 [Source:MGI Symbol;Acc:MGI:103295]	24.0831	3.32e-12	up
Cyp4f14	cytochrome P450, family 4, subfamily f, polypeptide 14 [Source:MGI Symbol;Acc:MGI:1927669]	24.0232	0.000303152	up
Cyp8b1	cytochrome P450, family 8, subfamily b, polypeptide 1 [Source:MGI Symbol;Acc:MGI:1338044]	23.6934	5.4e-05	up
Hnf1b	HNF1 homeobox B [Source:MGI Symbol;Acc:MGI:98505]	23.2826	1	up
Fbp1	fructose bisphosphatase 1 [Source:MGI Symbol;Acc:MGI:95492]	22.9333	0.0048735	up
Mup2	major urinary protein 2 [Source:MGI Symbol;Acc:MGI:97234]	22.6757	1	up
Fetub	fetuin beta [Source:MGI Symbol;Acc:MGI:1890221]	22.6191	3.85e-08	up
Cyp27b1	cytochrome P450, family 27, subfamily b, polypeptide 1 [Source:MGI Symbol;Acc:MGI:1098274]	22.034	1	up
Slc17a3	solute carrier family 17 (sodium phosphate), member 3 [Source:MGI Symbol;Acc:MGI:2389216]	21.4498	0.0154298	up
Hgfac	hepatocyte growth factor activator [Source:MGI Symbol;Acc:MGI:1859281]	21.1976	0.00106495	up
Serpina1e	serine (or cysteine) peptidase inhibitor, clade A, member 1E [Source:MGI Symbol;Acc:MGI:891967]	21.0883	0.0106575	up
Acnat2	acyl-coenzyme A amino acid N-acyltransferase 2 [Source:MGI Symbol;Acc:MGI:2444345]	20.8684	0.0117822	up
Mup1	major urinary protein 1 [Source:MGI Symbol;Acc:MGI:97233]	20.0072	0.013037	up
Slc1a2	solute carrier family 1 (glial high affinity glutamate transporter), member 2 [Source:MGI Symbol;Acc:MGI:101931]	19.8141	0.000288664	up
Bdh1	3-hydroxybutyrate dehydrogenase, type 1 [Source:MGI Symbol;Acc:MGI:1919161]	19.7993	3.38e-07	up
Gm6135	prediticted gene 6135 [Source:MGI Symbol;Acc:MGI:3643755]	19.3713	1	up
Apom	apolipoprotein M [Source:MGI Symbol;Acc:MGI:1930124]	19.148	0.121316	up
Acat3	acetyl-Coenzyme A acetyltransferase 3 [Source:MGI Symbol;Acc:MGI:109182]	19.142	5.13e-08	up
Slc25a47	solute carrier family 25, member 47 [Source:MGI Symbol;Acc:MGI:2144766]	19.1214	6.91e-14	up
Gm21123	predicted gene, 21123 [Source:MGI Symbol;Acc:MGI:5434478]	18.6988	1	up
Ftcd	formiminotransferase cyclodeaminase [Source:MGI Symbol;Acc:MGI:1339962]	18.1219	1.5e-06	up
Nrn1	neuritin 1 [Source:MGI Symbol;Acc:MGI:1915654]	18.1005	5.27e-06	up
Hal	histidine ammonia lyase [Source:MGI Symbol;Acc:MGI:96010]	17.8342	8.46e-07	up
Gm20319	predicted gene, 20319 [Source:MGI Symbol;Acc:MGI:5012504]	17.6858	8.06e-06	up
Mup17	major urinary protein 17 [Source:MGI Symbol;Acc:MGI:3705217]	17.6541	0.00131803	up
Dnase2b	deoxyribonuclease II beta [Source:MGI Symbol;Acc:MGI:1913283]	17.4662	0.121275	up
Gsta2	glutathione S-transferase, alpha 2 (Yc2) [Source:MGI Symbol;Acc:MGI:95863]	17.4599	0.00683136	up
Saa2	serum amyloid A 2 [Source:MGI Symbol;Acc:MGI:98222]	17.4457	0.000276371	up
Gm11789	predicted gene 11789 [Source:MGI Symbol;Acc:MGI:3650495]	17.3308	0.0589113	up
D130043K22Rik	RIKEN cDNA D130043K22 gene [Source:MGI Symbol;Acc:MGI:3036268]	17.2282	1	up
Or2y12	olfactory receptor family 2 subfamily Y member 12 [Source:MGI Symbol;Acc:MGI:3031216]	16.8698	1	up
Glt1d1	glycosyltransferase 1 domain containing 1 [Source:MGI Symbol;Acc:MGI:2442755]	16.7292	0.000713855	up
Cideb	cell death-inducing DNA fragmentation factor, alpha subunit-like effector B [Source:MGI Symbol;Acc:MGI:1270844]	16.5645	3.26e-06	up
Nr0b2	nuclear receptor subfamily 0, group B, member 2 [Source:MGI Symbol;Acc:MGI:1346344]	16.48	1	up
Gm43314	predicted gene 43314 [Source:MGI Symbol;Acc:MGI:5663451]	16.1523	0.119589	up
Hcn3	hyperpolarization-activated, cyclic nucleotide-gated K+ 3 [Source:MGI Symbol;Acc:MGI:1298211]	16.1461	0.205074	up
Hc	hemolytic complement [Source:MGI Symbol;Acc:MGI:96031]	16.0667	1.08e-06	up
Them7	thioesterase superfamily member 7 [Source:MGI Symbol;Acc:MGI:1921338]	15.799	0.123432	up
Necab1	N-terminal EF-hand calcium binding protein 1 [Source:MGI Symbol;Acc:MGI:1916602]	15.4357	0.00945927	up
4930404A12Rik	RIKEN cDNA 4930404A12 gene [Source:MGI Symbol;Acc:MGI:3605803]	15.0164	0.0370267	up
Acox2	acyl-Coenzyme A oxidase 2, branched chain [Source:MGI Symbol;Acc:MGI:1934852]	14.8713	8.66e-05	up
Npm2	nucleophosmin/nucleoplasmin 2 [Source:MGI Symbol;Acc:MGI:1890811]	14.5851	1	up
Saa1	serum amyloid A 1 [Source:MGI Symbol;Acc:MGI:98221]	14.5725	5.35e-05	up
Cdhr5	cadherin-related family member 5 [Source:MGI Symbol;Acc:MGI:1919290]	14.379	0.132684	up
Gck	glucokinase [Source:MGI Symbol;Acc:MGI:1270854]	13.8526	0.029519	up
Upb1	ureidopropionase, beta [Source:MGI Symbol;Acc:MGI:2143535]	13.8231	8.13e-06	up
Masp2	mannan-binding lectin serine peptidase 2 [Source:MGI Symbol;Acc:MGI:1330832]	13.8191	0.0192946	up
Gm31583	predicted gene, 31583 [Source:MGI Symbol;Acc:MGI:5590742]	13.6538	0.0597743	up
Ido2	indoleamine 2,3-dioxygenase 2 [Source:MGI Symbol;Acc:MGI:2142489]	13.3474	0.0239576	up
Cyp2c70	cytochrome P450, family 2, subfamily c, polypeptide 70 [Source:MGI Symbol;Acc:MGI:2385878]	13.282	2.12e-07	up
Slco1a4	solute carrier organic anion transporter family, member 1a4 [Source:MGI Symbol;Acc:MGI:1351896]	13.2552	0.00104479	up
Gm9696	predicted gene 9696 [Source:MGI Symbol;Acc:MGI:3819177]	13.1918	5.27e-06	up
AI182371	expressed sequence AI182371 [Source:MGI Symbol;Acc:MGI:2138853]	13.1841	2.9e-09	up
F9	coagulation factor IX [Source:MGI Symbol;Acc:MGI:88384]	13.1462	1.01e-05	up
Hao1	hydroxyacid oxidase 1, liver [Source:MGI Symbol;Acc:MGI:96011]	12.9148	2.88e-05	up
Slc23a1	solute carrier family 23 (nucleobase transporters), member 1 [Source:MGI Symbol;Acc:MGI:1341903]	12.9029	0.0394547	up
Hjv	hemojuvelin BMP co-receptor [Source:MGI Symbol;Acc:MGI:1916835]	12.7015	0.00998596	up
Gchfr	GTP cyclohydrolase I feedback regulator [Source:MGI Symbol;Acc:MGI:2443977]	12.5497	0.00764839	up
Onecut2	one cut domain, family member 2 [Source:MGI Symbol;Acc:MGI:1891408]	12.5397	0.0101354	up
Aqp9	aquaporin 9 [Source:MGI Symbol;Acc:MGI:1891066]	12.4449	1.1e-08	up
Acsm3	acyl-CoA synthetase medium-chain family member 3 [Source:MGI Symbol;Acc:MGI:99538]	12.314	0.000108402	up
Elfn2	leucine rich repeat and fibronectin type III, extracellular 2 [Source:MGI Symbol;Acc:MGI:3608416]	12.3119	0.111315	up
Gltpd2	glycolipid transfer protein domain containing 2 [Source:MGI Symbol;Acc:MGI:2444527]	11.8983	0.0426343	up
Ass1	argininosuccinate synthetase 1 [Source:MGI Symbol;Acc:MGI:88090]	11.8747	7.25e-10	up
Upp2	uridine phosphorylase 2 [Source:MGI Symbol;Acc:MGI:1923904]	11.5379	9.97e-08	up
Abcc2	ATP-binding cassette, sub-family C (CFTR/MRP), member 2 [Source:MGI Symbol;Acc:MGI:1352447]	11.4442	2.45e-06	up
Slc17a1	solute carrier family 17 (sodium phosphate), member 1 [Source:MGI Symbol;Acc:MGI:103209]	11.0774	0.196631	up
Sec14l2	SEC14-like lipid binding 2 [Source:MGI Symbol;Acc:MGI:1915065]	10.9339	9.97e-08	up
Ces2e	carboxylesterase 2E [Source:MGI Symbol;Acc:MGI:2443170]	10.9138	0.000605451	up
Cfi	complement component factor i [Source:MGI Symbol;Acc:MGI:105937]	10.7675	1.81e-07	up
Gm3734	predicted gene 3734 [Source:MGI Symbol;Acc:MGI:3781909]	10.6125	0.28735	up
Car14	carbonic anhydrase 14 [Source:MGI Symbol;Acc:MGI:1344341]	10.3406	0.139548	up
C8g	complement component 8, gamma polypeptide [Source:MGI Symbol;Acc:MGI:88237]	10.3325	4.17e-05	up
Abcc6	ATP-binding cassette, sub-family C (CFTR/MRP), member 6 [Source:MGI Symbol;Acc:MGI:1351634]	10.023	0.0149156	up
Gsdmc4	gasdermin C4 [Source:MGI Symbol;Acc:MGI:1921798]	9.91947	1	up
1810019D21Rik	RIKEN cDNA 1810019D21 gene [Source:MGI Symbol;Acc:MGI:1917021]	9.9101	0.239658	up
Rdh16	retinol dehydrogenase 16 [Source:MGI Symbol;Acc:MGI:1201375]	9.87203	3.96e-06	up
Acot3	acyl-CoA thioesterase 3 [Source:MGI Symbol;Acc:MGI:2159619]	9.27033	0.00729685	up
Slc25a21	solute carrier family 25 (mitochondrial oxodicarboxylate carrier), member 21 [Source:MGI Symbol;Acc:MGI:2445059]	8.927	1	up
Gm49187	predicted gene, 49187 [Source:MGI Symbol;Acc:MGI:6118625]	8.92635	1	up
0610005C13Rik	RIKEN cDNA 0610005C13 gene [Source:MGI Symbol;Acc:MGI:1918911]	8.66892	0.000183464	up
Haao	3-hydroxyanthranilate 3,4-dioxygenase [Source:MGI Symbol;Acc:MGI:1349444]	8.57905	2.41e-05	up
Apol7a	apolipoprotein L 7a [Source:MGI Symbol;Acc:MGI:1923011]	8.51041	0.000247532	up
Rdh9	retinol dehydrogenase 9 [Source:MGI Symbol;Acc:MGI:2143528]	8.33583	0.0460135	up
Kcnn2	potassium intermediate/small conductance calcium-activated channel, subfamily N, member 2 [Source:MGI Symbol;Acc:MGI:2153182]	8.21174	0.15006	up
4930507D05Rik	RIKEN cDNA 4930507D05 gene [Source:MGI Symbol;Acc:MGI:1921956]	8.03407	1	up
Stard10	START domain containing 10 [Source:MGI Symbol;Acc:MGI:1860093]	7.87582	2.1e-08	up
Tlcd4	TLC domain containing 4 [Source:MGI Symbol;Acc:MGI:1923195]	7.81977	0.00115404	up
Serpinc1	serine (or cysteine) peptidase inhibitor, clade C (antithrombin), member 1 [Source:MGI Symbol;Acc:MGI:88095]	7.29927	4.78e-08	up
Lrtm1	leucine-rich repeats and transmembrane domains 1 [Source:MGI Symbol;Acc:MGI:2442106]	7.23072	0.0397901	up
Slc2a2	solute carrier family 2 (facilitated glucose transporter), member 2 [Source:MGI Symbol;Acc:MGI:1095438]	7.21987	5.03e-05	up
Esrp2	epithelial splicing regulatory protein 2 [Source:MGI Symbol;Acc:MGI:1924661]	7.17615	0.0359311	up
Cyp2e1	cytochrome P450, family 2, subfamily e, polypeptide 1 [Source:MGI Symbol;Acc:MGI:88607]	7.08502	2.41e-08	up
Sult1e1	sulfotransferase family 1E, member 1 [Source:MGI Symbol;Acc:MGI:98431]	6.8804	0.0156717	up
Gfra1	glial cell line derived neurotrophic factor family receptor alpha 1 [Source:MGI Symbol;Acc:MGI:1100842]	6.87894	0.00792814	up
Actl6b	actin-like 6B [Source:MGI Symbol;Acc:MGI:1933548]	6.81775	1	up
Kynu	kynureninase [Source:MGI Symbol;Acc:MGI:1918039]	6.79065	0.0117633	up
Angptl3	angiopoietin-like 3 [Source:MGI Symbol;Acc:MGI:1353627]	6.45881	1.88e-08	up
Proz	protein Z, vitamin K-dependent plasma glycoprotein [Source:MGI Symbol;Acc:MGI:1860488]	6.29035	0.00116857	up
Faah	fatty acid amide hydrolase [Source:MGI Symbol;Acc:MGI:109609]	6.04606	0.000946855	up
Gm6403	predicted gene 6403 [Source:MGI Symbol;Acc:MGI:3648997]	5.9862	0.151564	up
Tymp	thymidine phosphorylase [Source:MGI Symbol;Acc:MGI:1920212]	5.96384	0.00680718	up
Gcgr	glucagon receptor [Source:MGI Symbol;Acc:MGI:99572]	5.91434	0.00064226	up
Dnajc22	DnaJ heat shock protein family (Hsp40) member C22 [Source:MGI Symbol;Acc:MGI:1920028]	5.90819	0.0985372	up
Slc38a4	solute carrier family 38, member 4 [Source:MGI Symbol;Acc:MGI:1916604]	5.89727	0.0525087	up
Gm49356	predicted gene, 49356 [Source:MGI Symbol;Acc:MGI:6121562]	5.8468	0.17247	up
BC049987	cDNA sequence BC049987 [Source:MGI Symbol;Acc:MGI:3039606]	5.83273	0.0972777	up
Gldc	glycine decarboxylase [Source:MGI Symbol;Acc:MGI:1341155]	5.50824	0.0542724	up
Asgr2	asialoglycoprotein receptor 2 [Source:MGI Symbol;Acc:MGI:88082]	5.46793	0.0106575	up
Tmt1b	thiol methyltransferase 1B [Source:MGI Symbol;Acc:MGI:1918914]	5.38054	2.15e-06	up
Slc26a1	solute carrier family 26 (sulfate transporter), member 1 [Source:MGI Symbol;Acc:MGI:2385894]	5.20121	0.0138959	up
2810459M11Rik	RIKEN cDNA 2810459M11 gene [Source:MGI Symbol;Acc:MGI:1920042]	5.16622	0.061225	up
Ugt3a2	UDP glycosyltransferases 3 family, polypeptide A2 [Source:MGI Symbol;Acc:MGI:2145969]	5.12055	0.00118296	up
Akr1c19	aldo-keto reductase family 1, member C19 [Source:MGI Symbol;Acc:MGI:2653678]	5.0453	0.110322	up
Serpina12	serine (or cysteine) peptidase inhibitor, clade A (alpha-1 antiproteinase, antitrypsin), member 12 [Source:MGI Symbol;Acc:MGI:1915304]	4.99287	0.247402	up
Aadac	arylacetamide deacetylase [Source:MGI Symbol;Acc:MGI:1915008]	4.98119	0.0012178	up
Aass	aminoadipate-semialdehyde synthase [Source:MGI Symbol;Acc:MGI:1353573]	4.81712	0.00254332	up
Ddc	dopa decarboxylase [Source:MGI Symbol;Acc:MGI:94876]	4.80969	0.208925	up
Gm34758	predicted gene, 34758 [Source:MGI Symbol;Acc:MGI:5593917]	4.80708	0.292839	up
Cbs	cystathionine beta-synthase [Source:MGI Symbol;Acc:MGI:88285]	4.80569	0.00115404	up
Gm12744	predicted gene 12744 [Source:MGI Symbol;Acc:MGI:3702539]	4.71978	0.146323	up
A130023E24Rik	RIKEN cDNA A130023E24 gene [Source:MGI Symbol;Acc:MGI:3045272]	4.70538	0.278044	up
Vwce	von Willebrand factor C and EGF domains [Source:MGI Symbol;Acc:MGI:1919018]	4.7021	0.110322	up
Perp	PERP, TP53 apoptosis effector [Source:MGI Symbol;Acc:MGI:1929938]	4.62245	0.000667096	up
Hpn	hepsin [Source:MGI Symbol;Acc:MGI:1196620]	4.43204	0.0118187	up
Gm15533	predicted gene 15533 [Source:MGI Symbol;Acc:MGI:3782982]	4.42614	0.23072	up
Ttpa	tocopherol (alpha) transfer protein [Source:MGI Symbol;Acc:MGI:1354168]	4.42094	3.07e-09	up
Gm47171	predicted gene, 47171 [Source:MGI Symbol;Acc:MGI:6095951]	4.35519	0.317806	up
Aspg	asparaginase [Source:MGI Symbol;Acc:MGI:2144822]	4.33868	2.64e-07	up
Cyp2c23	cytochrome P450, family 2, subfamily c, polypeptide 23 [Source:MGI Symbol;Acc:MGI:1888897]	4.21227	0.0265962	up
Gm4952	predicted gene 4952 [Source:MGI Symbol;Acc:MGI:3643569]	4.15725	0.0276494	up
Igsf11	immunoglobulin superfamily, member 11 [Source:MGI Symbol;Acc:MGI:2388477]	4.13111	0.166388	up
Nipal1	NIPA-like domain containing 1 [Source:MGI Symbol;Acc:MGI:1917951]	4.12291	0.261803	up
Sema4g	sema domain, immunoglobulin domain (Ig), transmembrane domain (TM) and short cytoplasmic domain, (semaphorin) 4G [Source:MGI Symbol;Acc:MGI:1347047]	4.09676	3.54e-05	up
Krt18	keratin 18 [Source:MGI Symbol;Acc:MGI:96692]	4.08821	0.0452297	up
Pbld2	phenazine biosynthesis-like protein domain containing 2 [Source:MGI Symbol;Acc:MGI:1914557]	4.0644	0.00556446	up
Pglyrp2	peptidoglycan recognition protein 2 [Source:MGI Symbol;Acc:MGI:1928099]	4.02079	0.28003	up
Creb3l3	cAMP responsive element binding protein 3-like 3 [Source:MGI Symbol;Acc:MGI:2384786]	3.85215	0.0893807	up
H2-Q10	histocompatibility 2, Q region locus 10 [Source:MGI Symbol;Acc:MGI:95929]	3.83614	0.000882594	up
Prox1	prospero homeobox 1 [Source:MGI Symbol;Acc:MGI:97772]	3.83068	0.142722	up
Ciart	circadian associated repressor of transcription [Source:MGI Symbol;Acc:MGI:2684975]	3.81095	8.06e-06	up
Kng2	kininogen 2 [Source:MGI Symbol;Acc:MGI:3027157]	3.81074	0.00713275	up
Vipr1	vasoactive intestinal peptide receptor 1 [Source:MGI Symbol;Acc:MGI:109272]	3.78996	0.240808	up
Acsm5	acyl-CoA synthetase medium-chain family member 5 [Source:MGI Symbol;Acc:MGI:2444086]	3.73087	0.0162652	up
Orm3	orosomucoid 3 [Source:MGI Symbol;Acc:MGI:97445]	3.70873	0.00300011	up
Grb7	growth factor receptor bound protein 7 [Source:MGI Symbol;Acc:MGI:102683]	3.63182	0.187147	up
Sptbn2	spectrin beta, non-erythrocytic 2 [Source:MGI Symbol;Acc:MGI:1313261]	3.59757	0.319913	up
Kmo	kynurenine 3-monooxygenase (kynurenine 3-hydroxylase) [Source:MGI Symbol;Acc:MGI:2138151]	3.56178	0.0239576	up
Cyp4a31	cytochrome P450, family 4, subfamily a, polypeptide 31 [Source:MGI Symbol;Acc:MGI:3028580]	3.51572	0.300741	up
Gm16168	predicted gene 16168 [Source:MGI Symbol;Acc:MGI:3802010]	3.47575	0.277714	up
Apoc4	apolipoprotein C-IV [Source:MGI Symbol;Acc:MGI:87878]	3.44139	0.00050286	up
Vtn	vitronectin [Source:MGI Symbol;Acc:MGI:98940]	3.3946	2.25e-05	up
Aox3	aldehyde oxidase 3 [Source:MGI Symbol;Acc:MGI:1918974]	3.37559	0.0917546	up
Apoc1	apolipoprotein C-I [Source:MGI Symbol;Acc:MGI:88053]	3.30481	1.53e-12	up
Acta1	actin alpha 1, skeletal muscle [Source:MGI Symbol;Acc:MGI:87902]	3.16665	0.031423	up
Rbp4	retinol binding protein 4, plasma [Source:MGI Symbol;Acc:MGI:97879]	3.11388	7.61e-10	up
F5	coagulation factor V [Source:MGI Symbol;Acc:MGI:88382]	3.06597	0.200456	up
Gm50008	predicted gene, 50008 [Source:MGI Symbol;Acc:MGI:6275293]	3.04907	0.120071	up
Adh4	alcohol dehydrogenase 4 (class II), pi polypeptide [Source:MGI Symbol;Acc:MGI:1349472]	3.0097	0.0964156	up
Cfhr4	complement factor H-related 4 [Source:MGI Symbol;Acc:MGI:3646434]	3.00319	0.144263	up
Mettl24	methyltransferase like 24 [Source:MGI Symbol;Acc:MGI:3045338]	3.00019	0.243623	up
D930015M05Rik	RIKEN cDNA D930015M05 gene [Source:MGI Symbol;Acc:MGI:3612068]	2.95446	0.274527	up
Ahcy	S-adenosylhomocysteine hydrolase [Source:MGI Symbol;Acc:MGI:87968]	2.93607	0.000945541	up
Cth	cystathionase (cystathionine gamma-lyase) [Source:MGI Symbol;Acc:MGI:1339968]	2.88077	0.000783359	up
Rida	reactive intermediate imine deaminase A homolog [Source:MGI Symbol;Acc:MGI:1095401]	2.87861	5.35e-07	up
Pank1	pantothenate kinase 1 [Source:MGI Symbol;Acc:MGI:1922985]	2.83652	0.0259828	up
Slc15a5	solute carrier family 15, member 5 [Source:MGI Symbol;Acc:MGI:3607714]	2.83291	0.111677	up
B630019A10Rik	RIKEN cDNA B630019A10 gene [Source:MGI Symbol;Acc:MGI:2443371]	2.82158	0.256536	up
Ripk4	receptor-interacting serine-threonine kinase 4 [Source:MGI Symbol;Acc:MGI:1919638]	2.82004	0.0255737	up
Colq	collagen-like tail subunit (single strand of homotrimer) of asymmetric acetylcholinesterase [Source:MGI Symbol;Acc:MGI:1338761]	2.81209	0.192432	up
Gsta3	glutathione S-transferase, alpha 3 [Source:MGI Symbol;Acc:MGI:95856]	2.74814	1.71e-06	up
Mal	myelin and lymphocyte protein, T cell differentiation protein [Source:MGI Symbol;Acc:MGI:892970]	2.73057	0.219035	up
Gm33103	predicted gene, 33103 [Source:MGI Symbol;Acc:MGI:5592262]	2.73025	0.277464	up
Kcnk5	potassium channel, subfamily K, member 5 [Source:MGI Symbol;Acc:MGI:1336175]	2.72744	0.275287	up
A330084C13Rik	RIKEN cDNA A330084C13 gene [Source:MGI Symbol;Acc:MGI:2685802]	2.69531	0.276115	up
Cnga2	cyclic nucleotide gated channel alpha 2 [Source:MGI Symbol;Acc:MGI:108040]	2.69115	0.275006	up
Akr1c14	aldo-keto reductase family 1, member C14 [Source:MGI Symbol;Acc:MGI:2145458]	2.65214	0.00757444	up
Gm49395	predicted gene, 49395 [Source:MGI Symbol;Acc:MGI:6121627]	2.65119	0.318347	up
Rps2-ps13	ribosomal protein S2, pseudogene 13 [Source:MGI Symbol;Acc:MGI:3705640]	2.6406	0.227667	up
Khk	ketohexokinase [Source:MGI Symbol;Acc:MGI:1096353]	2.63466	0.00122101	up
Fmo5	flavin containing monooxygenase 5 [Source:MGI Symbol;Acc:MGI:1310004]	2.63044	0.00501985	up
Gpld1	glycosylphosphatidylinositol specific phospholipase D1 [Source:MGI Symbol;Acc:MGI:106604]	2.5724	0.00103002	up
Pbld1	phenazine biosynthesis-like protein domain containing 1 [Source:MGI Symbol;Acc:MGI:1915621]	2.56669	0.0542202	up
Hba-a1	hemoglobin alpha, adult chain 1 [Source:MGI Symbol;Acc:MGI:96015]	2.55033	2.59e-06	up
Sdc4	syndecan 4 [Source:MGI Symbol;Acc:MGI:1349164]	2.52951	0.0276494	up
Apoc2	apolipoprotein C2 [Source:MGI Symbol;Acc:MGI:88054]	2.52385	0.0824418	up
Gjb2	gap junction protein, beta 2 [Source:MGI Symbol;Acc:MGI:95720]	2.52239	0.102484	up
Nipsnap1	nipsnap homolog 1 [Source:MGI Symbol;Acc:MGI:1278344]	2.51651	0.00595431	up
Hbb-bt	hemoglobin, beta adult t chain [Source:MGI Symbol;Acc:MGI:5474850]	2.50412	6.65e-05	up
Maff	v-maf musculoaponeurotic fibrosarcoma oncogene family, protein F (avian) [Source:MGI Symbol;Acc:MGI:96910]	2.49126	0.0801756	up
Lars2	leucyl-tRNA synthetase, mitochondrial [Source:MGI Symbol;Acc:MGI:2142973]	2.49089	0.000739891	up
Hbb-bs	hemoglobin, beta adult s chain [Source:MGI Symbol;Acc:MGI:5474852]	2.45875	5.4e-05	up
Adtrp	androgen dependent TFPI regulating protein [Source:MGI Symbol;Acc:MGI:1924596]	2.45142	0.0337472	up
Tfr2	transferrin receptor 2 [Source:MGI Symbol;Acc:MGI:1354956]	2.42966	0.176884	up
Pemt	phosphatidylethanolamine N-methyltransferase [Source:MGI Symbol;Acc:MGI:104535]	2.40742	0.0684669	up
Tmem252	transmembrane protein 252 [Source:MGI Symbol;Acc:MGI:3583948]	2.3963	0.00576588	up
Cox5b-ps	cytochrome c oxidase subunit 5B, pseudogene [Source:MGI Symbol;Acc:MGI:3649411]	2.39406	0.163872	up
9030619P08Rik	lymphocyte antigen 6 complex pseudogene [Source:NCBI gene (formerly Entrezgene);Acc:105892]	2.3933	0.138569	up
Hmgcs2	3-hydroxy-3-methylglutaryl-Coenzyme A synthase 2 [Source:MGI Symbol;Acc:MGI:101939]	2.38454	5.38e-05	up
Tkfc	triokinase, FMN cyclase [Source:MGI Symbol;Acc:MGI:2385084]	2.37031	0.0248853	up
Gm16559	predicted gene 16559 [Source:MGI Symbol;Acc:MGI:4414979]	2.36658	0.165612	up
Tnfrsf12a	tumor necrosis factor receptor superfamily, member 12a [Source:MGI Symbol;Acc:MGI:1351484]	2.36614	0.0782007	up
Tgfbr3l	transforming growth factor, beta receptor III-like [Source:MGI Symbol;Acc:MGI:3833469]	2.34919	0.0745916	up
Slc10a6	solute carrier family 10 (sodium/bile acid cotransporter family), member 6 [Source:MGI Symbol;Acc:MGI:1923000]	2.31522	0.000326279	up
Bdnf	brain derived neurotrophic factor [Source:MGI Symbol;Acc:MGI:88145]	2.3087	0.333045	up
Rgs16	regulator of G-protein signaling 16 [Source:MGI Symbol;Acc:MGI:108407]	2.30869	0.274533	up
Eva1a	eva-1 homolog A (C. elegans) [Source:MGI Symbol;Acc:MGI:2385247]	2.30479	0.106257	up
Fmo4	flavin containing monooxygenase 4 [Source:MGI Symbol;Acc:MGI:2429497]	2.29842	0.169491	up
Serpina3m	serine (or cysteine) peptidase inhibitor, clade A, member 3M [Source:MGI Symbol;Acc:MGI:98378]	2.29819	0.260522	up
Mttp	microsomal triglyceride transfer protein [Source:MGI Symbol;Acc:MGI:106926]	2.2912	0.0239576	up
2010003K11Rik	RIKEN cDNA 2010003K11 gene [Source:MGI Symbol;Acc:MGI:1917111]	2.28995	0.107615	up
Hephl1	hephaestin-like 1 [Source:MGI Symbol;Acc:MGI:2685355]	2.28161	0.303459	up
Dpyd	dihydropyrimidine dehydrogenase [Source:MGI Symbol;Acc:MGI:2139667]	2.27597	0.000803722	up
Ak4	adenylate kinase 4 [Source:MGI Symbol;Acc:MGI:87979]	2.2724	0.31958	up
Pcbd1	pterin 4 alpha carbinolamine dehydratase/dimerization cofactor of hepatocyte nuclear factor 1 alpha (TCF1) 1 [Source:MGI Symbol;Acc:MGI:94873]	2.2703	0.0174702	up
Elovl6	ELOVL family member 6, elongation of long chain fatty acids (yeast) [Source:MGI Symbol;Acc:MGI:2156528]	2.26303	0.134134	up
Gm42857	predicted gene 42857 [Source:MGI Symbol;Acc:MGI:5662994]	2.26259	0.32513	up
Dnmt3l	DNA (cytosine-5-)-methyltransferase 3-like [Source:MGI Symbol;Acc:MGI:1859287]	2.25585	0.117978	up
Cox4i2	cytochrome c oxidase subunit 4I2 [Source:MGI Symbol;Acc:MGI:2135755]	2.24305	0.326038	up
Ndufaf6	NADH:ubiquinone oxidoreductase complex assembly factor 6 [Source:MGI Symbol;Acc:MGI:1924197]	2.2416	0.191515	up
Reep6	receptor accessory protein 6 [Source:MGI Symbol;Acc:MGI:1917585]	2.22406	0.00426548	up
Mogat2	monoacylglycerol O-acyltransferase 2 [Source:MGI Symbol;Acc:MGI:2663253]	2.202	0.000525273	up
Tmem223	transmembrane protein 223 [Source:MGI Symbol;Acc:MGI:1914086]	2.20022	0.0423087	up
Frat2	frequently rearranged in advanced T cell lymphomas 2 [Source:MGI Symbol;Acc:MGI:2673967]	2.19743	0.216257	up
Orm2	orosomucoid 2 [Source:MGI Symbol;Acc:MGI:97444]	2.19594	0.198318	up
Gm27252	predicted gene 27252 [Source:MGI Symbol;Acc:MGI:5521095]	2.19572	0.272508	up
mt-Co3	mitochondrially encoded cytochrome c oxidase III [Source:MGI Symbol;Acc:MGI:102502]	2.18536	0.0446767	up
Gm20412	predicted gene 20412 [Source:MGI Symbol;Acc:MGI:5141877]	2.17629	0.0620565	up
Gm47218	predicted gene, 47218 [Source:MGI Symbol;Acc:MGI:6096027]	2.1587	0.292839	up
Glyctk	glycerate kinase [Source:MGI Symbol;Acc:MGI:2444085]	2.1495	0.060765	up
Stc1	stanniocalcin 1 [Source:MGI Symbol;Acc:MGI:109131]	2.13515	0.20376	up
Slc25a48	solute carrier family 25, member 48 [Source:MGI Symbol;Acc:MGI:2145373]	2.12648	0.0726058	up
Acta2	actin alpha 2, smooth muscle, aorta [Source:MGI Symbol;Acc:MGI:87909]	2.12591	0.0237249	up
Gramd1c	GRAM domain containing 1C [Source:MGI Symbol;Acc:MGI:2443024]	2.12327	0.256706	up
B230303O12Rik	RIKEN cDNA B230303O12 gene [Source:MGI Symbol;Acc:MGI:2442644]	2.11583	0.197267	up
Ager	advanced glycosylation end product-specific receptor [Source:MGI Symbol;Acc:MGI:893592]	2.1127	0.100956	up
Mt2	metallothionein 2 [Source:MGI Symbol;Acc:MGI:97172]	2.10689	0.0218717	up
2610016A17Rik	RIKEN cDNA 2610016A17 gene [Source:MGI Symbol;Acc:MGI:1919653]	2.10616	0.107978	up
Per1	period circadian clock 1 [Source:MGI Symbol;Acc:MGI:1098283]	2.09357	0.00416134	up
Pabpc1l	poly(A) binding protein, cytoplasmic 1-like [Source:MGI Symbol;Acc:MGI:1922908]	2.0811	0.259866	up
Alas2	aminolevulinic acid synthase 2, erythroid [Source:MGI Symbol;Acc:MGI:87990]	2.07904	0.134684	up
Klf15	Kruppel-like transcription factor 15 [Source:MGI Symbol;Acc:MGI:1929988]	2.07235	0.019048	up
Phyh	phytanoyl-CoA hydroxylase [Source:MGI Symbol;Acc:MGI:891978]	2.07088	1.24e-08	up
Hey1	hairy/enhancer-of-split related with YRPW motif 1 [Source:MGI Symbol;Acc:MGI:1341800]	2.06758	0.0508717	up
Pim3	proviral integration site 3 [Source:MGI Symbol;Acc:MGI:1355297]	2.06214	0.0011619	up
Doc2b	double C2, beta [Source:MGI Symbol;Acc:MGI:1100497]	2.05097	0.0441201	up
St14	suppression of tumorigenicity 14 (colon carcinoma) [Source:MGI Symbol;Acc:MGI:1338881]	2.0509	0.0590052	up
Rorc	RAR-related orphan receptor gamma [Source:MGI Symbol;Acc:MGI:104856]	2.04883	0.142482	up
Plin5	perilipin 5 [Source:MGI Symbol;Acc:MGI:1914218]	2.04878	0.0473046	up
mt-Atp6	mitochondrially encoded ATP synthase 6 [Source:MGI Symbol;Acc:MGI:99927]	2.04577	0.000121273	up
Gm43820	predicted gene 43820 [Source:MGI Symbol;Acc:MGI:5663957]	2.04479	0.303459	up
Gm43860	predicted gene 43860 [Source:MGI Symbol;Acc:MGI:5663997]	2.04389	0.171216	up
Pgf	placental growth factor [Source:MGI Symbol;Acc:MGI:105095]	2.04293	0.065976	up
Gm37660	predicted gene, 37660 [Source:MGI Symbol;Acc:MGI:5610888]	2.0285	0.185858	up
Sardh	sarcosine dehydrogenase [Source:MGI Symbol;Acc:MGI:2183102]	2.02466	0.00340698	up
Rgcc	regulator of cell cycle [Source:MGI Symbol;Acc:MGI:1913464]	2.02462	0.038767	up
Ppp1r3a	protein phosphatase 1, regulatory subunit 3A [Source:MGI Symbol;Acc:MGI:2153588]	2.02188	0.310214	up
Hspb2	heat shock protein 2 [Source:MGI Symbol;Acc:MGI:1916503]	2.01879	0.264249	up
3300002P09Rik	RIKEN cDNA 3300002P09 gene [Source:MGI Symbol;Acc:MGI:1917496]	2.018	0.149299	up
Hoga1	4-hydroxy-2-oxoglutarate aldolase 1 [Source:MGI Symbol;Acc:MGI:1914682]	2.01541	0.11661	up
Cyp2u1	cytochrome P450, family 2, subfamily u, polypeptide 1 [Source:MGI Symbol;Acc:MGI:1918769]	2.01486	0.0765545	up
Vgll3	vestigial like family member 3 [Source:MGI Symbol;Acc:MGI:1920819]	2.00557	0.0609605	up
Tmem37	transmembrane protein 37 [Source:MGI Symbol;Acc:MGI:2157899]	2.00312	0.0388608	up
Amz1	archaelysin family metallopeptidase 1 [Source:MGI Symbol;Acc:MGI:2442258]	0.499944	0.25291	down
Cd300a	CD300A molecule [Source:MGI Symbol;Acc:MGI:2443411]	0.499179	0.0410957	down
Il18r1	interleukin 18 receptor 1 [Source:MGI Symbol;Acc:MGI:105383]	0.498242	0.17015	down
Naip6	NLR family, apoptosis inhibitory protein 6 [Source:MGI Symbol;Acc:MGI:1298222]	0.498106	0.18852	down
Gm46339	predicted gene, 46339 [Source:MGI Symbol;Acc:MGI:5825976]	0.497971	0.0620565	down
Oas2	2'-5' oligoadenylate synthetase 2 [Source:MGI Symbol;Acc:MGI:2180852]	0.497434	0.0376081	down
Neurl3	neuralized E3 ubiquitin protein ligase 3 [Source:MGI Symbol;Acc:MGI:2429944]	0.497156	0.116882	down
Parp8	poly (ADP-ribose) polymerase family, member 8 [Source:MGI Symbol;Acc:MGI:1098713]	0.497079	0.176884	down
A730020M07Rik	RIKEN cDNA A730020M07 gene [Source:MGI Symbol;Acc:MGI:2442643]	0.497059	0.31958	down
Cdc20	cell division cycle 20 [Source:MGI Symbol;Acc:MGI:1859866]	0.496684	0.293968	down
Rinl	Ras and Rab interactor-like [Source:MGI Symbol;Acc:MGI:2444024]	0.496661	0.0233278	down
Ncapg	non-SMC condensin I complex, subunit G [Source:MGI Symbol;Acc:MGI:1930197]	0.495974	0.212837	down
Spn	sialophorin [Source:MGI Symbol;Acc:MGI:98384]	0.495699	0.201843	down
Gimap3	GTPase, IMAP family member 3 [Source:MGI Symbol;Acc:MGI:1932723]	0.494923	0.0877283	down
Fam171b	family with sequence similarity 171, member B [Source:MGI Symbol;Acc:MGI:2444579]	0.494812	0.161645	down
Zfp429	zinc finger protein 429 [Source:MGI Symbol;Acc:MGI:1920057]	0.494542	0.0706529	down
Zfp710	zinc finger protein 710 [Source:MGI Symbol;Acc:MGI:1921747]	0.493826	0.00228891	down
Tgfb2	transforming growth factor, beta 2 [Source:MGI Symbol;Acc:MGI:98726]	0.493806	0.156964	down
Meg3	maternally expressed 3 [Source:MGI Symbol;Acc:MGI:1202886]	0.493715	0.130736	down
Specc1	sperm antigen with calponin homology and coiled-coil domains 1 [Source:MGI Symbol;Acc:MGI:2442356]	0.493372	0.021036	down
Il10ra	interleukin 10 receptor, alpha [Source:MGI Symbol;Acc:MGI:96538]	0.493301	0.00330869	down
P2ry10b	purinergic receptor P2Y, G-protein coupled 10B [Source:MGI Symbol;Acc:MGI:2441814]	0.492989	0.197755	down
Fkbp1b	FK506 binding protein 1b [Source:MGI Symbol;Acc:MGI:1336205]	0.492583	0.207164	down
Mmp11	matrix metallopeptidase 11 [Source:MGI Symbol;Acc:MGI:97008]	0.492217	0.165612	down
Nfkbie	nuclear factor of kappa light polypeptide gene enhancer in B cells inhibitor, epsilon [Source:MGI Symbol;Acc:MGI:1194908]	0.492204	0.0213218	down
Naip2	NLR family, apoptosis inhibitory protein 2 [Source:MGI Symbol;Acc:MGI:1298226]	0.491605	0.043541	down
Ptpro	protein tyrosine phosphatase receptor type O [Source:MGI Symbol;Acc:MGI:1097152]	0.491518	0.0864926	down
Tlr1	toll-like receptor 1 [Source:MGI Symbol;Acc:MGI:1341295]	0.491418	0.18693	down
Adgrd1	adhesion G protein-coupled receptor D1 [Source:MGI Symbol;Acc:MGI:3041203]	0.489825	0.232661	down
Dapp1	dual adaptor for phosphotyrosine and 3-phosphoinositides 1 [Source:MGI Symbol;Acc:MGI:1347063]	0.489817	0.165528	down
Scrn1	secernin 1 [Source:MGI Symbol;Acc:MGI:1917188]	0.489569	0.262365	down
Fst	follistatin [Source:MGI Symbol;Acc:MGI:95586]	0.489455	5.99e-05	down
Rgs18	regulator of G-protein signaling 18 [Source:MGI Symbol;Acc:MGI:1927498]	0.489441	0.0801918	down
Cnr2	cannabinoid receptor 2 (macrophage) [Source:MGI Symbol;Acc:MGI:104650]	0.489388	0.142026	down
Rragd	Ras-related GTP binding D [Source:MGI Symbol;Acc:MGI:1098604]	0.488971	0.205699	down
Lcp2	lymphocyte cytosolic protein 2 [Source:MGI Symbol;Acc:MGI:1321402]	0.488473	0.12232	down
Alms1	ALMS1, centrosome and basal body associated [Source:MGI Symbol;Acc:MGI:1934606]	0.488372	0.00253214	down
Kif11	kinesin family member 11 [Source:MGI Symbol;Acc:MGI:1098231]	0.488107	0.273932	down
Tmem51	transmembrane protein 51 [Source:MGI Symbol;Acc:MGI:2384874]	0.487823	0.165528	down
Ms4a7	membrane-spanning 4-domains, subfamily A, member 7 [Source:MGI Symbol;Acc:MGI:1918846]	0.486844	0.0678618	down
Atp6v0d2	ATPase, H+ transporting, lysosomal V0 subunit D2 [Source:MGI Symbol;Acc:MGI:1924415]	0.486536	0.0175317	down
Lrrn4cl	LRRN4 C-terminal like [Source:MGI Symbol;Acc:MGI:1916102]	0.486493	0.0023191	down
Btk	Bruton agammaglobulinemia tyrosine kinase [Source:MGI Symbol;Acc:MGI:88216]	0.486359	0.116897	down
Msc	musculin [Source:MGI Symbol;Acc:MGI:1333884]	0.485939	0.280544	down
Ccna2	cyclin A2 [Source:MGI Symbol;Acc:MGI:108069]	0.485108	0.239662	down
Dleu2	deleted in lymphocytic leukemia, 2 [Source:MGI Symbol;Acc:MGI:1934030]	0.484943	0.0258409	down
Vsig4	V-set and immunoglobulin domain containing 4 [Source:MGI Symbol;Acc:MGI:2679720]	0.48466	0.0370267	down
Evi2b	ecotropic viral integration site 2b [Source:MGI Symbol;Acc:MGI:1890682]	0.484547	0.209749	down
Il16	interleukin 16 [Source:MGI Symbol;Acc:MGI:1270855]	0.484525	0.000402862	down
Prnd	prion like protein doppel [Source:MGI Symbol;Acc:MGI:1346999]	0.484237	0.310129	down
Cenpn	centromere protein N [Source:MGI Symbol;Acc:MGI:1919405]	0.483959	0.322553	down
B4galt5	UDP-Gal:betaGlcNAc beta 1,4-galactosyltransferase, polypeptide 5 [Source:MGI Symbol;Acc:MGI:1927169]	0.483874	0.153877	down
Susd1	sushi domain containing 1 [Source:MGI Symbol;Acc:MGI:3651543]	0.483055	0.102248	down
Plekhn1	pleckstrin homology domain containing, family N member 1 [Source:MGI Symbol;Acc:MGI:2387630]	0.482947	0.0460135	down
Lilrb4a	leukocyte immunoglobulin-like receptor, subfamily B, member 4A [Source:MGI Symbol;Acc:MGI:102701]	0.482922	0.161645	down
Spag5	sperm associated antigen 5 [Source:MGI Symbol;Acc:MGI:1927470]	0.482515	0.260229	down
Sass6	SAS-6 centriolar assembly protein [Source:MGI Symbol;Acc:MGI:1920026]	0.482167	0.315327	down
Gm15675	predicted gene 15675 [Source:MGI Symbol;Acc:MGI:3783117]	0.48205	0.0137292	down
Ptpn6	protein tyrosine phosphatase, non-receptor type 6 [Source:MGI Symbol;Acc:MGI:96055]	0.481653	0.0899302	down
Slc15a3	solute carrier family 15, member 3 [Source:MGI Symbol;Acc:MGI:1929691]	0.480968	0.222228	down
Tifab	TRAF-interacting protein with forkhead-associated domain, family member B [Source:MGI Symbol;Acc:MGI:2385852]	0.480245	0.012802	down
Gen1	GEN1, Holliday junction 5' flap endonuclease [Source:MGI Symbol;Acc:MGI:2443149]	0.480168	0.27871	down
Cit	citron [Source:MGI Symbol;Acc:MGI:105313]	0.47997	0.141458	down
Zfp111	zinc finger protein 111 [Source:MGI Symbol;Acc:MGI:1929114]	0.478829	0.0112387	down
Bin2	bridging integrator 2 [Source:MGI Symbol;Acc:MGI:3611448]	0.478607	0.172397	down
Nceh1	neutral cholesterol ester hydrolase 1 [Source:MGI Symbol;Acc:MGI:2443191]	0.478332	0.0459414	down
Trim59	tripartite motif-containing 59 [Source:MGI Symbol;Acc:MGI:1914199]	0.478296	0.286563	down
Knstrn	kinetochore-localized astrin/SPAG5 binding [Source:MGI Symbol;Acc:MGI:1289298]	0.478078	0.237596	down
Phf11b	PHD finger protein 11B [Source:MGI Symbol;Acc:MGI:3645789]	0.477766	0.211664	down
Tnip3	TNFAIP3 interacting protein 3 [Source:MGI Symbol;Acc:MGI:3041165]	0.477753	0.111302	down
Cxcl16	chemokine (C-X-C motif) ligand 16 [Source:MGI Symbol;Acc:MGI:1932682]	0.477269	0.124105	down
Ciita	class II transactivator [Source:MGI Symbol;Acc:MGI:108445]	0.477097	0.0299059	down
Pik3r5	phosphoinositide-3-kinase regulatory subunit 5 [Source:MGI Symbol;Acc:MGI:2443588]	0.476943	0.169945	down
Shtn1	shootin 1 [Source:MGI Symbol;Acc:MGI:1918903]	0.476743	0.00699734	down
Dennd1c	DENN domain containing 1C [Source:MGI Symbol;Acc:MGI:1918035]	0.476455	0.0453501	down
Myo1e	myosin IE [Source:MGI Symbol;Acc:MGI:106621]	0.47644	0.0933089	down
Ryr1	ryanodine receptor 1, skeletal muscle [Source:MGI Symbol;Acc:MGI:99659]	0.476147	0.292839	down
Rtkn	rhotekin [Source:MGI Symbol;Acc:MGI:107371]	0.475719	0.101427	down
Cip2a	cell proliferation regulating inhibitor of protein phosphatase 2A [Source:MGI Symbol;Acc:MGI:2146335]	0.474982	0.0536939	down
Unc13a	unc-13 homolog A [Source:MGI Symbol;Acc:MGI:3051532]	0.474725	0.104941	down
Fbn1	fibrillin 1 [Source:MGI Symbol;Acc:MGI:95489]	0.47261	0.18852	down
Obsl1	obscurin-like 1 [Source:MGI Symbol;Acc:MGI:2138628]	0.471755	0.174197	down
Mpeg1	macrophage expressed gene 1 [Source:MGI Symbol;Acc:MGI:1333743]	0.471321	0.0283558	down
Bend4	BEN domain containing 4 [Source:MGI Symbol;Acc:MGI:3648414]	0.470727	0.13842	down
Asb4	ankyrin repeat and SOCS box-containing 4 [Source:MGI Symbol;Acc:MGI:1929751]	0.470586	0.32393	down
Ccr2	chemokine (C-C motif) receptor 2 [Source:MGI Symbol;Acc:MGI:106185]	0.469655	0.27383	down
Tlr8	toll-like receptor 8 [Source:MGI Symbol;Acc:MGI:2176887]	0.469325	0.0600457	down
-	novel transcript	0.469119	0.00517113	down
Zfp329	zinc finger protein 329 [Source:MGI Symbol;Acc:MGI:1921283]	0.468263	0.061225	down
Stap1	signal transducing adaptor family member 1 [Source:MGI Symbol;Acc:MGI:1926193]	0.468058	0.0402512	down
Snx29	sorting nexin 29 [Source:MGI Symbol;Acc:MGI:1921728]	0.467558	0.0140854	down
Nfam1	Nfat activating molecule with ITAM motif 1 [Source:MGI Symbol;Acc:MGI:1921289]	0.467407	0.0726058	down
Anpep	alanyl (membrane) aminopeptidase [Source:MGI Symbol;Acc:MGI:5000466]	0.467009	0.061225	down
Larp6	La ribonucleoprotein 6, translational regulator [Source:MGI Symbol;Acc:MGI:1914807]	0.466909	0.230506	down
Mis18bp1	MIS18 binding protein 1 [Source:MGI Symbol;Acc:MGI:2145099]	0.466691	0.174197	down
A130014A01Rik	RIKEN cDNA A130014A01 gene [Source:MGI Symbol;Acc:MGI:3028043]	0.466318	0.289241	down
Cmah	cytidine monophospho-N-acetylneuraminic acid hydroxylase [Source:MGI Symbol;Acc:MGI:103227]	0.464912	0.000256035	down
Dynlt2a2	dynein light chain Tctex-type 2A2 [Source:MGI Symbol;Acc:MGI:3809205]	0.464382	0.161645	down
Col6a6	collagen, type VI, alpha 6 [Source:MGI Symbol;Acc:MGI:2444259]	0.464204	0.104249	down
Tnfaip8l2	tumor necrosis factor, alpha-induced protein 8-like 2 [Source:MGI Symbol;Acc:MGI:1917019]	0.463955	0.246713	down
Ntrk3	neurotrophic tyrosine kinase, receptor, type 3 [Source:MGI Symbol;Acc:MGI:97385]	0.463672	0.110322	down
Ap1s2	adaptor-related protein complex 1, sigma 2 subunit [Source:MGI Symbol;Acc:MGI:1889383]	0.463422	0.00716182	down
Postn	periostin, osteoblast specific factor [Source:MGI Symbol;Acc:MGI:1926321]	0.463205	0.0614987	down
Serpinb6b	serine (or cysteine) peptidase inhibitor, clade B, member 6b [Source:MGI Symbol;Acc:MGI:894688]	0.463142	0.0604825	down
Rgs1	regulator of G-protein signaling 1 [Source:MGI Symbol;Acc:MGI:1354694]	0.46312	0.00840104	down
C430049B03Rik	RIKEN cDNA C430049B03 gene [Source:MGI Symbol;Acc:MGI:1924903]	0.463077	0.3332	down
Soat1	sterol O-acyltransferase 1 [Source:MGI Symbol;Acc:MGI:104665]	0.462171	0.0218714	down
Sgo1	shugoshin 1 [Source:MGI Symbol;Acc:MGI:1919665]	0.460896	0.320239	down
Col27a1	collagen, type XXVII, alpha 1 [Source:MGI Symbol;Acc:MGI:2672118]	0.460606	0.25291	down
Bard1	BRCA1 associated RING domain 1 [Source:MGI Symbol;Acc:MGI:1328361]	0.460603	0.307931	down
Siglec1	sialic acid binding Ig-like lectin 1, sialoadhesin [Source:MGI Symbol;Acc:MGI:99668]	0.460002	0.0431969	down
Gnpda1	glucosamine-6-phosphate deaminase 1 [Source:MGI Symbol;Acc:MGI:1347054]	0.457165	0.000131408	down
Gpr183	G protein-coupled receptor 183 [Source:MGI Symbol;Acc:MGI:2442034]	0.456826	0.22716	down
Fcgr2b	Fc receptor, IgG, low affinity IIb [Source:MGI Symbol;Acc:MGI:95499]	0.456811	0.00935932	down
Rpgrip1	retinitis pigmentosa GTPase regulator interacting protein 1 [Source:MGI Symbol;Acc:MGI:1932134]	0.456712	0.0898116	down
Plk1	polo like kinase 1 [Source:MGI Symbol;Acc:MGI:97621]	0.456542	0.219531	down
Glipr1	GLI pathogenesis-related 1 (glioma) [Source:MGI Symbol;Acc:MGI:1920940]	0.456114	0.124458	down
Zfp660	zinc finger protein 660 [Source:MGI Symbol;Acc:MGI:3645415]	0.456036	0.258878	down
Gm11427	predicted gene 11427 [Source:MGI Symbol;Acc:MGI:3651774]	0.45592	0.256742	down
Cd48	CD48 antigen [Source:MGI Symbol;Acc:MGI:88339]	0.455626	0.0728219	down
9630028I04Rik	RIKEN cDNA 9630028I04 gene [Source:MGI Symbol;Acc:MGI:2442601]	0.45501	0.31958	down
Cep55	centrosomal protein 55 [Source:MGI Symbol;Acc:MGI:1921357]	0.454823	0.182187	down
Syk	spleen tyrosine kinase [Source:MGI Symbol;Acc:MGI:99515]	0.454747	0.00451559	down
Hmcn1	hemicentin 1 [Source:MGI Symbol;Acc:MGI:2685047]	0.454732	0.10517	down
Fgr	FGR proto-oncogene, Src family tyrosine kinase [Source:MGI Symbol;Acc:MGI:95527]	0.454343	0.330805	down
Olfml2b	olfactomedin-like 2B [Source:MGI Symbol;Acc:MGI:2443310]	0.454283	0.183678	down
2310001H17Rik	RIKEN cDNA 2310001H17 gene [Source:MGI Symbol;Acc:MGI:1923682]	0.454218	0.0283558	down
Ctsk	cathepsin K [Source:MGI Symbol;Acc:MGI:107823]	0.453764	0.0826456	down
Shc2	SHC (Src homology 2 domain containing) transforming protein 2 [Source:MGI Symbol;Acc:MGI:106180]	0.453657	0.198318	down
Themis2	thymocyte selection associated family member 2 [Source:MGI Symbol;Acc:MGI:2446213]	0.452723	4.16e-05	down
P2ry13	purinergic receptor P2Y, G-protein coupled 13 [Source:MGI Symbol;Acc:MGI:1921441]	0.452536	0.258878	down
Gm45606	predicted gene 45606 [Source:MGI Symbol;Acc:MGI:5791442]	0.451693	0.260229	down
Gm54420	predicted gene, 54420 [Source:MGI Symbol;Acc:MGI:6845320]	0.45106	0.327315	down
Psd4	pleckstrin and Sec7 domain containing 4 [Source:MGI Symbol;Acc:MGI:2674093]	0.450352	0.148633	down
Dnmt3aos	DNA methyltransferase 3A, opposite strand [Source:MGI Symbol;Acc:MGI:3641689]	0.449892	0.223901	down
Cd80	CD80 antigen [Source:MGI Symbol;Acc:MGI:101775]	0.449749	0.227667	down
Ptprc	protein tyrosine phosphatase receptor type C [Source:MGI Symbol;Acc:MGI:97810]	0.4497	0.0230351	down
Kif20a	kinesin family member 20A [Source:MGI Symbol;Acc:MGI:1201682]	0.449566	0.146094	down
Ccrl2	chemokine (C-C motif) receptor-like 2 [Source:MGI Symbol;Acc:MGI:1920904]	0.449534	0.0480327	down
Tgif2	TGFB-induced factor homeobox 2 [Source:MGI Symbol;Acc:MGI:1915299]	0.449487	0.280518	down
Prc1	protein regulator of cytokinesis 1 [Source:MGI Symbol;Acc:MGI:1858961]	0.449359	0.227883	down
Cd300ld4	CD300 molecule like family member D4 [Source:MGI Symbol;Acc:MGI:3702658]	0.449101	0.291456	down
Diaph3	diaphanous related formin 3 [Source:MGI Symbol;Acc:MGI:1927222]	0.448977	0.23483	down
Gpr34	G protein-coupled receptor 34 [Source:MGI Symbol;Acc:MGI:1346334]	0.448776	0.00561595	down
Tpx2	TPX2, microtubule-associated [Source:MGI Symbol;Acc:MGI:1919369]	0.448651	0.151492	down
Ccdc88b	coiled-coil domain containing 88B [Source:MGI Symbol;Acc:MGI:1925567]	0.448237	0.0420972	down
Irf4	interferon regulatory factor 4 [Source:MGI Symbol;Acc:MGI:1096873]	0.448034	0.0396244	down
Kif20b	kinesin family member 20B [Source:MGI Symbol;Acc:MGI:2444576]	0.447797	0.0631459	down
Gm15931	predicted gene 15931 [Source:MGI Symbol;Acc:MGI:3805553]	0.447321	0.121703	down
Sytl2	synaptotagmin-like 2 [Source:MGI Symbol;Acc:MGI:1933366]	0.447258	0.00456502	down
Basp1	brain abundant, membrane attached signal protein 1 [Source:MGI Symbol;Acc:MGI:1917600]	0.44674	0.167641	down
9930111J21Rik2	RIKEN cDNA 9930111J21 gene 2 [Source:MGI Symbol;Acc:MGI:3711310]	0.445828	0.000116828	down
BC043934	cDNA sequence BC043934 [Source:MGI Symbol;Acc:MGI:2679715]	0.445345	0.163639	down
Plekho2	pleckstrin homology domain containing, family O member 2 [Source:MGI Symbol;Acc:MGI:2143132]	0.445197	0.0508655	down
Fyb	FYN binding protein [Source:MGI Symbol;Acc:MGI:1346327]	0.444783	0.129227	down
Tet1	tet methylcytosine dioxygenase 1 [Source:MGI Symbol;Acc:MGI:1098693]	0.444767	0.257501	down
Eno2	enolase 2, gamma neuronal [Source:MGI Symbol;Acc:MGI:95394]	0.44432	0.0823666	down
Islr2	immunoglobulin superfamily containing leucine-rich repeat 2 [Source:MGI Symbol;Acc:MGI:2444277]	0.443842	0.01119	down
Fgd3	FYVE, RhoGEF and PH domain containing 3 [Source:MGI Symbol;Acc:MGI:1353657]	0.442959	0.134562	down
Gm49328	predicted gene, 49328 [Source:MGI Symbol;Acc:MGI:6121513]	0.441752	0.262365	down
-	novel transcript	0.441686	0.000549195	down
Adcy7	adenylate cyclase 7 [Source:MGI Symbol;Acc:MGI:102891]	0.441631	0.0404886	down
Slc14a1	solute carrier family 14 (urea transporter), member 1 [Source:MGI Symbol;Acc:MGI:1351654]	0.441599	0.161513	down
Clec10a	C-type lectin domain family 10, member A [Source:MGI Symbol;Acc:MGI:96975]	0.441355	0.00683136	down
Ms4a8a	membrane-spanning 4-domains, subfamily A, member 8A [Source:MGI Symbol;Acc:MGI:1927657]	0.44132	0.0459414	down
AI839979	expressed sequence AI839979 [Source:MGI Symbol;Acc:MGI:2140975]	0.440801	0.256536	down
Mctp1	multiple C2 domains, transmembrane 1 [Source:MGI Symbol;Acc:MGI:1926021]	0.440408	0.0298693	down
Gm28417	predicted gene 28417 [Source:MGI Symbol;Acc:MGI:5579123]	0.440273	0.298979	down
Cd14	CD14 antigen [Source:MGI Symbol;Acc:MGI:88318]	0.439878	0.085127	down
Ly75	lymphocyte antigen 75 [Source:MGI Symbol;Acc:MGI:106662]	0.439784	0.125738	down
Gzma	granzyme A [Source:MGI Symbol;Acc:MGI:109266]	0.439438	0.246419	down
Gm36936	predicted gene, 36936 [Source:MGI Symbol;Acc:MGI:5610164]	0.438642	0.16085	down
Ncf1	neutrophil cytosolic factor 1 [Source:MGI Symbol;Acc:MGI:97283]	0.4386	0.0302602	down
Pgap1	post-GPI attachment to proteins 1 [Source:MGI Symbol;Acc:MGI:2443342]	0.438488	0.00135931	down
Slc37a2	solute carrier family 37 (glycerol-3-phosphate transporter), member 2 [Source:MGI Symbol;Acc:MGI:1929693]	0.438447	0.0347331	down
Susd3	sushi domain containing 3 [Source:MGI Symbol;Acc:MGI:1913579]	0.437867	0.104197	down
Icos	inducible T cell co-stimulator [Source:MGI Symbol;Acc:MGI:1858745]	0.43765	0.332177	down
B3gnt2	UDP-GlcNAc:betaGal beta-1,3-N-acetylglucosaminyltransferase 2 [Source:MGI Symbol;Acc:MGI:1889505]	0.437276	0.19219	down
Abca9	ATP-binding cassette, sub-family A (ABC1), member 9 [Source:MGI Symbol;Acc:MGI:2386796]	0.437267	1.01e-06	down
Sertad4	SERTA domain containing 4 [Source:MGI Symbol;Acc:MGI:2443496]	0.436635	0.135394	down
Stac2	SH3 and cysteine rich domain 2 [Source:MGI Symbol;Acc:MGI:2144518]	0.433248	0.12745	down
Zfp658	zinc finger protein 658 [Source:MGI Symbol;Acc:MGI:2652821]	0.433217	0.174006	down
Cklf	chemokine-like factor [Source:MGI Symbol;Acc:MGI:1922708]	0.432934	0.0298693	down
Arhgap25	Rho GTPase activating protein 25 [Source:MGI Symbol;Acc:MGI:2443687]	0.43283	0.00142072	down
Clec4a3	C-type lectin domain family 4, member a3 [Source:MGI Symbol;Acc:MGI:1920399]	0.432077	0.000263734	down
Mki67	antigen identified by monoclonal antibody Ki 67 [Source:MGI Symbol;Acc:MGI:106035]	0.431386	0.141812	down
Gm9929	predicted gene 9929 [Source:MGI Symbol;Acc:MGI:3708526]	0.430441	0.273663	down
Tmem154	transmembrane protein 154 [Source:MGI Symbol;Acc:MGI:2444725]	0.430206	0.186482	down
Ms4a14	membrane-spanning 4-domains, subfamily A, member 14 [Source:MGI Symbol;Acc:MGI:2686122]	0.428874	0.0312843	down
Fam111a	family with sequence similarity 111, member A [Source:MGI Symbol;Acc:MGI:1915508]	0.428835	0.00989711	down
Ston2	stonin 2 [Source:MGI Symbol;Acc:MGI:1918272]	0.42803	0.0239576	down
Gpnmb	glycoprotein (transmembrane) nmb [Source:MGI Symbol;Acc:MGI:1934765]	0.427613	0.0286539	down
Cenpe	centromere protein E [Source:MGI Symbol;Acc:MGI:1098230]	0.427236	0.11759	down
Pirb	paired Ig-like receptor B [Source:MGI Symbol;Acc:MGI:894311]	0.425961	0.0456614	down
Mmp14	matrix metallopeptidase 14 (membrane-inserted) [Source:MGI Symbol;Acc:MGI:101900]	0.425956	0.0587615	down
Hdc	histidine decarboxylase [Source:MGI Symbol;Acc:MGI:96062]	0.425307	0.330344	down
Kif2c	kinesin family member 2C [Source:MGI Symbol;Acc:MGI:1921054]	0.42497	0.0934473	down
Plcb2	phospholipase C, beta 2 [Source:MGI Symbol;Acc:MGI:107465]	0.42484	0.134197	down
Itgal	integrin alpha L [Source:MGI Symbol;Acc:MGI:96606]	0.424704	0.0985372	down
Klrk1	killer cell lectin-like receptor subfamily K, member 1 [Source:MGI Symbol;Acc:MGI:1196250]	0.423623	0.171216	down
Mfap2	microfibrillar-associated protein 2 [Source:MGI Symbol;Acc:MGI:99559]	0.423219	0.190157	down
Nhsl1	NHS-like 1 [Source:MGI Symbol;Acc:MGI:106390]	0.422475	5.8e-06	down
Serpina3g	serine (or cysteine) peptidase inhibitor, clade A, member 3G [Source:MGI Symbol;Acc:MGI:105046]	0.421546	0.0663663	down
C3ar1	complement component 3a receptor 1 [Source:MGI Symbol;Acc:MGI:1097680]	0.420963	0.0567512	down
Atf3	activating transcription factor 3 [Source:MGI Symbol;Acc:MGI:109384]	0.420408	0.00102069	down
A230028O05Rik	RIKEN cDNA A230028O05 gene [Source:MGI Symbol;Acc:MGI:2442126]	0.420273	0.27871	down
Or5m3b	olfactory receptor family 5 subfamily M member 3B [Source:MGI Symbol;Acc:MGI:3030867]	0.420164	0.105344	down
Sel1l3	sel-1 suppressor of lin-12-like 3 (C. elegans) [Source:MGI Symbol;Acc:MGI:1916941]	0.420134	0.205853	down
Gm20342	predicted gene, 20342 [Source:MGI Symbol;Acc:MGI:5012527]	0.420086	0.0519572	down
Slamf6	SLAM family member 6 [Source:MGI Symbol;Acc:MGI:1353620]	0.41934	0.223267	down
Nlrc4	NLR family, CARD domain containing 4 [Source:MGI Symbol;Acc:MGI:3036243]	0.418496	0.104737	down
Pcp4l1	Purkinje cell protein 4-like 1 [Source:MGI Symbol;Acc:MGI:1913675]	0.41831	0.205057	down
Igsf6	immunoglobulin superfamily, member 6 [Source:MGI Symbol;Acc:MGI:1891393]	0.417474	0.000627066	down
Niban3	niban apoptosis regulator 3 [Source:MGI Symbol;Acc:MGI:3686743]	0.417425	0.0971538	down
C7	complement component 7 [Source:MGI Symbol;Acc:MGI:88235]	0.415279	0.0714751	down
Acot11	acyl-CoA thioesterase 11 [Source:MGI Symbol;Acc:MGI:1913736]	0.414905	0.0795073	down
Rasal3	RAS protein activator like 3 [Source:MGI Symbol;Acc:MGI:2444128]	0.414256	0.0559597	down
Trim5	tripartite motif-containing 5 [Source:MGI Symbol;Acc:MGI:3646853]	0.413807	0.00214975	down
Lrrc17	leucine rich repeat containing 17 [Source:MGI Symbol;Acc:MGI:1921761]	0.413755	0.0623672	down
Xlr3b	X-linked lymphocyte-regulated 3B [Source:MGI Symbol;Acc:MGI:109505]	0.413129	0.224088	down
Cd200r4	CD200 receptor 4 [Source:MGI Symbol;Acc:MGI:3036289]	0.412838	0.0321891	down
Antxr1	anthrax toxin receptor 1 [Source:MGI Symbol;Acc:MGI:1916788]	0.412431	0.000860829	down
Serpinb1a	serine (or cysteine) peptidase inhibitor, clade B, member 1a [Source:MGI Symbol;Acc:MGI:1913472]	0.412233	0.0408521	down
Tasl	TLR adaptor interacting with endolysosomal SLC15A4 [Source:MGI Symbol;Acc:MGI:1918648]	0.412228	0.223294	down
Cd209a	CD209a antigen [Source:MGI Symbol;Acc:MGI:2157942]	0.411473	0.0842422	down
Mmp2	matrix metallopeptidase 2 [Source:MGI Symbol;Acc:MGI:97009]	0.411241	0.0338563	down
Ror2	receptor tyrosine kinase-like orphan receptor 2 [Source:MGI Symbol;Acc:MGI:1347521]	0.410239	0.231165	down
Fam131b	family with sequence similarity 131, member B [Source:MGI Symbol;Acc:MGI:1923406]	0.410236	0.25673	down
Lgi4	leucine-rich repeat LGI family, member 4 [Source:MGI Symbol;Acc:MGI:2180197]	0.410097	0.0199933	down
Gm44321	predicted gene, 44321 [Source:MGI Symbol;Acc:MGI:5690713]	0.40698	0.281579	down
Thbs3	thrombospondin 3 [Source:MGI Symbol;Acc:MGI:98739]	0.406446	0.0367227	down
Gm53066	predicted gene, 53066 [Source:MGI Symbol;Acc:MGI:6467478]	0.405962	0.229425	down
Arhgap19	Rho GTPase activating protein 19 [Source:MGI Symbol;Acc:MGI:1918335]	0.405091	0.00172158	down
Galnt17	polypeptide N-acetylgalactosaminyltransferase 17 [Source:MGI Symbol;Acc:MGI:2137594]	0.405042	0.0809587	down
Dnm3os	dynamin 3, opposite strand [Source:MGI Symbol;Acc:MGI:3052332]	0.405005	0.0438628	down
Gucy1a2	guanylate cyclase 1, soluble, alpha 2 [Source:MGI Symbol;Acc:MGI:2660877]	0.404987	0.299448	down
Ccnb2	cyclin B2 [Source:MGI Symbol;Acc:MGI:88311]	0.404932	0.196993	down
Efhd1	EF hand domain containing 1 [Source:MGI Symbol;Acc:MGI:1921607]	0.404627	0.0730503	down
Itm2a	integral membrane protein 2A [Source:MGI Symbol;Acc:MGI:107706]	0.403314	0.0381702	down
Aspm	abnormal spindle microtubule assembly [Source:MGI Symbol;Acc:MGI:1334448]	0.403237	0.186518	down
Dhrs9	dehydrogenase/reductase (SDR family) member 9 [Source:MGI Symbol;Acc:MGI:2442798]	0.403042	0.188095	down
Hpgds	hematopoietic prostaglandin D synthase [Source:MGI Symbol;Acc:MGI:1859384]	0.403019	0.0190375	down
Gm56912	predicted gene, 56912 [Source:MGI Symbol;Acc:MGI:7337737]	0.402591	0.255018	down
Snx20	sorting nexin 20 [Source:MGI Symbol;Acc:MGI:1918857]	0.401608	0.0542202	down
Psme2b	protease (prosome, macropain) activator subunit 2B [Source:MGI Symbol;Acc:MGI:1341073]	0.401186	0.256536	down
Mx1	MX dynamin-like GTPase 1 [Source:MGI Symbol;Acc:MGI:97243]	0.400676	0.309231	down
Myo1f	myosin IF [Source:MGI Symbol;Acc:MGI:107711]	0.400461	0.0003638	down
Tnfrsf14	tumor necrosis factor receptor superfamily, member 14 (herpesvirus entry mediator) [Source:MGI Symbol;Acc:MGI:2675303]	0.400002	0.0579571	down
Gpr141b	G protein-coupled receptor 141B [Source:MGI Symbol;Acc:MGI:2441809]	0.399476	0.192467	down
Ikbke	inhibitor of kappaB kinase epsilon [Source:MGI Symbol;Acc:MGI:1929612]	0.398446	0.000717595	down
Tnfaip6	tumor necrosis factor alpha induced protein 6 [Source:MGI Symbol;Acc:MGI:1195266]	0.396277	0.307868	down
Gm57385	predicted gene, 57385 [Source:MGI Symbol;Acc:MGI:7338683]	0.396149	0.256536	down
Cd33	CD33 molecule [Source:MGI Symbol;Acc:MGI:99440]	0.393745	0.000243478	down
Oasl2	2'-5' oligoadenylate synthetase-like 2 [Source:MGI Symbol;Acc:MGI:1344390]	0.393566	0.0274511	down
Scara3	scavenger receptor class A, member 3 [Source:MGI Symbol;Acc:MGI:2444418]	0.390521	0.0042071	down
Marcksl1	MARCKS-like 1 [Source:MGI Symbol;Acc:MGI:97143]	0.389691	0.0964313	down
Gm26947	predicted gene, 26947 [Source:MGI Symbol;Acc:MGI:5504062]	0.389202	0.15006	down
Slamf8	SLAM family member 8 [Source:MGI Symbol;Acc:MGI:1921998]	0.388866	0.00541701	down
Card11	caspase recruitment domain family, member 11 [Source:MGI Symbol;Acc:MGI:1916978]	0.388664	0.0140854	down
Myh15	myosin, heavy chain 15 [Source:MGI Symbol;Acc:MGI:3643515]	0.387862	0.257914	down
B3gnt5	UDP-GlcNAc:betaGal beta-1,3-N-acetylglucosaminyltransferase 5 [Source:MGI Symbol;Acc:MGI:2137302]	0.387712	0.320239	down
Pknox2	Pbx/knotted 1 homeobox 2 [Source:MGI Symbol;Acc:MGI:2445415]	0.38761	0.0372895	down
Cyp2ab1	cytochrome P450, family 2, subfamily ab, polypeptide 1 [Source:MGI Symbol;Acc:MGI:3644957]	0.38638	0.309101	down
Ckap2l	cytoskeleton associated protein 2-like [Source:MGI Symbol;Acc:MGI:1917716]	0.385642	0.0630599	down
Ucp1	uncoupling protein 1 (mitochondrial, proton carrier) [Source:MGI Symbol;Acc:MGI:98894]	0.385579	0.246248	down
Gm47547	predicted gene, 47547 [Source:MGI Symbol;Acc:MGI:6096561]	0.384815	0.117966	down
Egr3	early growth response 3 [Source:MGI Symbol;Acc:MGI:1306780]	0.384781	0.150344	down
C1qtnf3	C1q and tumor necrosis factor related protein 3 [Source:MGI Symbol;Acc:MGI:1932136]	0.384139	0.223097	down
Sirpb1a	signal-regulatory protein beta 1A [Source:MGI Symbol;Acc:MGI:2444824]	0.384137	0.121638	down
Plac8	placenta-specific 8 [Source:MGI Symbol;Acc:MGI:2445289]	0.383649	0.0906344	down
Pou2f2	POU domain, class 2, transcription factor 2 [Source:MGI Symbol;Acc:MGI:101897]	0.383646	0.00916696	down
Ccl8	chemokine (C-C motif) ligand 8 [Source:MGI Symbol;Acc:MGI:101878]	0.383616	0.00214975	down
Tmtc2	transmembrane and tetratricopeptide repeat containing 2 [Source:MGI Symbol;Acc:MGI:1914057]	0.383562	0.0441201	down
Knl1	kinetochore scaffold 1 [Source:MGI Symbol;Acc:MGI:1923714]	0.383374	0.0681923	down
Epb41l3	erythrocyte membrane protein band 4.1 like 3 [Source:MGI Symbol;Acc:MGI:103008]	0.382583	0.0401227	down
Samsn1	SAM domain, SH3 domain and nuclear localization signals, 1 [Source:MGI Symbol;Acc:MGI:1914992]	0.381754	0.0276494	down
Cd300lb	CD300 molecule like family member B [Source:MGI Symbol;Acc:MGI:2685099]	0.381618	0.0191412	down
Creg2	cellular repressor of E1A-stimulated genes 2 [Source:MGI Symbol;Acc:MGI:1928333]	0.380308	0.270083	down
Plxnc1	plexin C1 [Source:MGI Symbol;Acc:MGI:1890127]	0.380193	0.000424471	down
Cass4	Cas scaffolding protein family member 4 [Source:MGI Symbol;Acc:MGI:2444482]	0.379971	0.132185	down
Tlr2	toll-like receptor 2 [Source:MGI Symbol;Acc:MGI:1346060]	0.379559	0.0173951	down
Pnma8b	PNMA family member 8B [Source:MGI Symbol;Acc:MGI:3645856]	0.378498	0.31229	down
Pip5k1b	phosphatidylinositol-4-phosphate 5-kinase, type 1 beta [Source:MGI Symbol;Acc:MGI:107930]	0.378373	0.174197	down
Ssc5d	scavenger receptor cysteine rich family, 5 domains [Source:MGI Symbol;Acc:MGI:3606211]	0.377378	0.00698148	down
Bcl11a	B cell CLL/lymphoma 11A (zinc finger protein) [Source:MGI Symbol;Acc:MGI:106190]	0.376181	0.291405	down
Dkk3	dickkopf WNT signaling pathway inhibitor 3 [Source:MGI Symbol;Acc:MGI:1354952]	0.375969	0.0361638	down
Bank1	B cell scaffold protein with ankyrin repeats 1 [Source:MGI Symbol;Acc:MGI:2442120]	0.375809	0.0824418	down
Tm4sf19	transmembrane 4 L six family member 19 [Source:MGI Symbol;Acc:MGI:3645933]	0.375441	0.0116408	down
Fhdc1	FH2 domain containing 1 [Source:MGI Symbol;Acc:MGI:2684972]	0.375224	0.27018	down
Gm36043	predicted gene, 36043 [Source:MGI Symbol;Acc:MGI:5595202]	0.374931	0.210456	down
Gm17167	predicted gene 17167 [Source:MGI Symbol;Acc:MGI:4937994]	0.374402	0.0392655	down
Serpinb9b	serine (or cysteine) peptidase inhibitor, clade B, member 9b [Source:MGI Symbol;Acc:MGI:894668]	0.37375	0.0999077	down
Sfrp1	secreted frizzled-related protein 1 [Source:MGI Symbol;Acc:MGI:892014]	0.373239	0.00697071	down
Smarca1	SWI/SNF related, matrix associated, actin dependent regulator of chromatin, subfamily a, member 1 [Source:MGI Symbol;Acc:MGI:1935127]	0.372531	0.0439955	down
Hoxaas2	Hoxa cluster antisense RNA 2 [Source:MGI Symbol;Acc:MGI:1913890]	0.372528	0.255018	down
Slfn3	schlafen 3 [Source:MGI Symbol;Acc:MGI:1329005]	0.370252	0.116515	down
Padi2	peptidyl arginine deiminase, type II [Source:MGI Symbol;Acc:MGI:1338892]	0.369709	0.176931	down
Ndnf	neuron-derived neurotrophic factor [Source:MGI Symbol;Acc:MGI:1915419]	0.36932	0.165528	down
Rab37	RAB37, member RAS oncogene family [Source:MGI Symbol;Acc:MGI:1929945]	0.369307	0.24006	down
Egr2	early growth response 2 [Source:MGI Symbol;Acc:MGI:95296]	0.369215	0.0419542	down
Cpxm1	carboxypeptidase X 1 (M14 family) [Source:MGI Symbol;Acc:MGI:1934569]	0.368749	0.0891063	down
Ahnak2	AHNAK nucleoprotein 2 [Source:MGI Symbol;Acc:MGI:2144831]	0.366135	0.00137106	down
Traf3ip3	TRAF3 interacting protein 3 [Source:MGI Symbol;Acc:MGI:2441706]	0.365189	0.0898116	down
Alpk1	alpha-kinase 1 [Source:MGI Symbol;Acc:MGI:1918731]	0.363826	0.0249345	down
Gvin-ps7	GTPase, very large interferon inducible, pseudogene 7 [Source:MGI Symbol;Acc:MGI:3644223]	0.363564	3.87e-05	down
9930111J21Rik1	RIKEN cDNA 9930111J21 gene 1 [Source:MGI Symbol;Acc:MGI:3041173]	0.363539	3.11e-05	down
Ticam2	TIR domain containing adaptor molecule 2 [Source:MGI Symbol;Acc:MGI:3040056]	0.363161	9.09e-06	down
Igdcc4	immunoglobulin superfamily, DCC subclass, member 4 [Source:MGI Symbol;Acc:MGI:1858497]	0.363031	0.156018	down
Tmem150b	transmembrane protein 150B [Source:MGI Symbol;Acc:MGI:2679718]	0.362217	0.328943	down
Gm32856	predicted gene, 32856 [Source:MGI Symbol;Acc:MGI:5592015]	0.362195	0.313055	down
Cntfr	ciliary neurotrophic factor receptor [Source:MGI Symbol;Acc:MGI:99605]	0.360256	0.222228	down
Gm21188	predicted gene, 21188 [Source:MGI Symbol;Acc:MGI:5434543]	0.359095	0.00137604	down
Nkg7	natural killer cell group 7 sequence [Source:MGI Symbol;Acc:MGI:1931250]	0.359038	0.292127	down
Gm5431	predicted gene 5431 [Source:MGI Symbol;Acc:MGI:3645205]	0.358854	0.000101993	down
Tspan11	tetraspanin 11 [Source:MGI Symbol;Acc:MGI:1915748]	0.357625	0.227194	down
Slc16a3	solute carrier family 16 (monocarboxylic acid transporters), member 3 [Source:MGI Symbol;Acc:MGI:1933438]	0.357223	0.251684	down
Cxcr6	chemokine (C-X-C motif) receptor 6 [Source:MGI Symbol;Acc:MGI:1934582]	0.356647	0.146374	down
Ifi213	interferon activated gene 213 [Source:MGI Symbol;Acc:MGI:3695276]	0.35615	0.174101	down
Ifitm1	interferon induced transmembrane protein 1 [Source:MGI Symbol;Acc:MGI:1915963]	0.355922	0.222131	down
4930555A03Rik	RIKEN cDNA 4930555A03 gene [Source:MGI Symbol;Acc:MGI:1922587]	0.354926	0.157266	down
Gm26740	predicted gene, 26740 [Source:MGI Symbol;Acc:MGI:5477234]	0.354655	0.0476316	down
Vipr2	vasoactive intestinal peptide receptor 2 [Source:MGI Symbol;Acc:MGI:107166]	0.354269	0.137357	down
Gm38372	predicted gene, 38372 [Source:MGI Symbol;Acc:MGI:5611600]	0.353835	0.0249345	down
Gm8113	predicted gene 8113 [Source:MGI Symbol;Acc:MGI:3648791]	0.353773	0.144124	down
Cenpf	centromere protein F [Source:MGI Symbol;Acc:MGI:1313302]	0.353527	0.1268	down
F730311O21Rik	RIKEN cDNA F730311O21 gene [Source:MGI Symbol;Acc:MGI:3643355]	0.35299	0.200104	down
Npas4	neuronal PAS domain protein 4 [Source:MGI Symbol;Acc:MGI:2664186]	0.352824	0.0293291	down
Lgi2	leucine-rich repeat LGI family, member 2 [Source:MGI Symbol;Acc:MGI:2180196]	0.350997	0.061225	down
Cd79b	CD79B antigen [Source:MGI Symbol;Acc:MGI:96431]	0.350952	0.223267	down
Htr2b	5-hydroxytryptamine (serotonin) receptor 2B [Source:MGI Symbol;Acc:MGI:109323]	0.350834	0.31171	down
Rasd1	RAS, dexamethasone-induced 1 [Source:MGI Symbol;Acc:MGI:1270848]	0.350146	0.014519	down
Tmem35a	transmembrane protein 35A [Source:MGI Symbol;Acc:MGI:1914814]	0.345804	0.265482	down
Pcdhga12	protocadherin gamma subfamily A, 12 [Source:MGI Symbol;Acc:MGI:1935229]	0.345187	0.0210759	down
Il7r	interleukin 7 receptor [Source:MGI Symbol;Acc:MGI:96562]	0.344831	4.86e-05	down
Sfrp2	secreted frizzled-related protein 2 [Source:MGI Symbol;Acc:MGI:108078]	0.342553	0.0469572	down
Ccn3	cellular communication network factor 3 [Source:MGI Symbol;Acc:MGI:109185]	0.342498	0.000772801	down
St18	suppression of tumorigenicity 18 [Source:MGI Symbol;Acc:MGI:2446700]	0.342154	0.288375	down
Pdgfrl	platelet-derived growth factor receptor-like [Source:MGI Symbol;Acc:MGI:1916047]	0.341815	0.129886	down
Ly9	lymphocyte antigen 9 [Source:MGI Symbol;Acc:MGI:96885]	0.341812	9.3e-05	down
Nptx1	neuronal pentraxin 1 [Source:MGI Symbol;Acc:MGI:107811]	0.340898	0.104249	down
Depdc1a	DEP domain containing 1a [Source:MGI Symbol;Acc:MGI:1923381]	0.340666	0.116666	down
Gbgt1	globoside alpha-1,3-N-acetylgalactosaminyltransferase 1 [Source:MGI Symbol;Acc:MGI:2449143]	0.340611	0.0492247	down
Ipcef1	interaction protein for cytohesin exchange factors 1 [Source:MGI Symbol;Acc:MGI:2444159]	0.340562	0.0985372	down
Sfrp4	secreted frizzled-related protein 4 [Source:MGI Symbol;Acc:MGI:892010]	0.339392	0.0293547	down
Ms4a4c	membrane-spanning 4-domains, subfamily A, member 4C [Source:MGI Symbol;Acc:MGI:1927656]	0.339077	0.251375	down
Bend6	BEN domain containing 6 [Source:MGI Symbol;Acc:MGI:2444572]	0.338593	0.139912	down
Fbn2	fibrillin 2 [Source:MGI Symbol;Acc:MGI:95490]	0.338517	0.203692	down
Cma1	chymase 1, mast cell [Source:MGI Symbol;Acc:MGI:96941]	0.33714	0.0479673	down
Gm49089	predicted gene, 49089 [Source:MGI Symbol;Acc:MGI:6118479]	0.336718	0.291456	down
Il33	interleukin 33 [Source:MGI Symbol;Acc:MGI:1924375]	0.335552	0.146552	down
Tns4	tensin 4 [Source:MGI Symbol;Acc:MGI:2144377]	0.335517	0.0877034	down
Mmp9	matrix metallopeptidase 9 [Source:MGI Symbol;Acc:MGI:97011]	0.334963	0.136588	down
Cxcl9	chemokine (C-X-C motif) ligand 9 [Source:MGI Symbol;Acc:MGI:1352449]	0.333884	0.0989339	down
C5ar2	complement component 5a receptor 2 [Source:MGI Symbol;Acc:MGI:2442013]	0.333474	0.109229	down
Prr33	proline rich 33 [Source:MGI Symbol;Acc:MGI:3642289]	0.333326	0.0339244	down
Fndc5	fibronectin type III domain containing 5 [Source:MGI Symbol;Acc:MGI:1917614]	0.332863	0.225846	down
Gm4610	predicted gene 4610 [Source:MGI Symbol;Acc:MGI:3782793]	0.33258	0.0711728	down
Carmil3	capping protein regulator and myosin 1 linker 3 [Source:MGI Symbol;Acc:MGI:2448573]	0.331873	0.18852	down
Tnf	tumor necrosis factor [Source:MGI Symbol;Acc:MGI:104798]	0.33172	0.311084	down
Hpse	heparanase [Source:MGI Symbol;Acc:MGI:1343124]	0.331544	1.52e-06	down
Il4i1	interleukin 4 induced 1 [Source:MGI Symbol;Acc:MGI:109552]	0.330121	0.312743	down
Ptafr	platelet-activating factor receptor [Source:MGI Symbol;Acc:MGI:106066]	0.328387	3.31e-05	down
Gm36161	predicted gene, 36161 [Source:MGI Symbol;Acc:MGI:5595320]	0.326199	0.00172158	down
Flrt2	fibronectin leucine rich transmembrane protein 2 [Source:MGI Symbol;Acc:MGI:3603594]	0.324877	0.0160309	down
Kbtbd8	kelch repeat and BTB (POZ) domain containing 8 [Source:MGI Symbol;Acc:MGI:2661430]	0.324766	0.101748	down
A530064D06Rik	RIKEN cDNA A530064D06 gene [Source:MGI Symbol;Acc:MGI:2443476]	0.324541	0.132185	down
Trim46	tripartite motif-containing 46 [Source:MGI Symbol;Acc:MGI:2673000]	0.322663	0.269412	down
BC034090	cDNA sequence BC034090 [Source:MGI Symbol;Acc:MGI:2672904]	0.32133	0.0128517	down
Gxylt2	glucoside xylosyltransferase 2 [Source:MGI Symbol;Acc:MGI:2682940]	0.321223	0.000176017	down
Elavl4	ELAV like RNA binding protein 4 [Source:MGI Symbol;Acc:MGI:107427]	0.320415	0.272675	down
Nat8f3	N-acetyltransferase 8 (GCN5-related) family member 3 [Source:MGI Symbol;Acc:MGI:2136449]	0.319853	0.291456	down
Cd22	CD22 antigen [Source:MGI Symbol;Acc:MGI:88322]	0.318644	0.0126067	down
Col8a2	collagen, type VIII, alpha 2 [Source:MGI Symbol;Acc:MGI:88464]	0.31848	0.277724	down
Nipal2	NIPA-like domain containing 2 [Source:MGI Symbol;Acc:MGI:1924488]	0.317752	0.277714	down
Lilra6	leukocyte immunoglobulin-like receptor, subfamily A (with TM domain), member 6 [Source:MGI Symbol;Acc:MGI:1195969]	0.317745	0.274135	down
Npy	neuropeptide Y [Source:MGI Symbol;Acc:MGI:97374]	0.316638	0.255018	down
1600010M07Rik	RIKEN cDNA 1600010M07 gene [Source:MGI Symbol;Acc:MGI:1917031]	0.314896	0.318507	down
Il1rn	interleukin 1 receptor antagonist [Source:MGI Symbol;Acc:MGI:96547]	0.313658	0.00832246	down
Miat	myocardial infarction associated transcript (non-protein coding) [Source:MGI Symbol;Acc:MGI:2444886]	0.31242	0.126207	down
Gm37168	predicted gene, 37168 [Source:MGI Symbol;Acc:MGI:5610396]	0.311601	0.259401	down
Tlr9	toll-like receptor 9 [Source:MGI Symbol;Acc:MGI:1932389]	0.311539	0.0578863	down
Gm47761	predicted gene, 47761 [Source:MGI Symbol;Acc:MGI:6096912]	0.311488	0.0705071	down
Fam167b	family with sequence similarity 167, member B [Source:MGI Symbol;Acc:MGI:2668032]	0.310137	0.270991	down
5031425F14Rik	RIKEN cDNA 5031425F14 gene [Source:MGI Symbol;Acc:MGI:2442533]	0.309386	0.0276634	down
Arsi	arylsulfatase i [Source:MGI Symbol;Acc:MGI:2670959]	0.309385	0.0426134	down
Gpr137b-ps	G protein-coupled receptor 137B, pseudogene [Source:MGI Symbol;Acc:MGI:3710533]	0.308097	0.182187	down
Gm21955	predicted gene, 21955 [Source:MGI Symbol;Acc:MGI:5439424]	0.304535	0.0197371	down
Ms4a4b	membrane-spanning 4-domains, subfamily A, member 4B [Source:MGI Symbol;Acc:MGI:1913083]	0.304159	0.000169255	down
Fgf21	fibroblast growth factor 21 [Source:MGI Symbol;Acc:MGI:1861377]	0.303799	0.314345	down
Ccdc18	coiled-coil domain containing 18 [Source:MGI Symbol;Acc:MGI:1922974]	0.302652	0.20762	down
Cpz	carboxypeptidase Z [Source:MGI Symbol;Acc:MGI:88487]	0.302231	0.14455	down
6030443J06Rik	RIKEN cDNA 6030443J06 gene [Source:MGI Symbol;Acc:MGI:2444595]	0.301321	0.161761	down
Klrc1	killer cell lectin-like receptor subfamily C, member 1 [Source:MGI Symbol;Acc:MGI:1336161]	0.300754	0.161761	down
Kif14	kinesin family member 14 [Source:MGI Symbol;Acc:MGI:1098226]	0.300727	0.0476952	down
BC023105	cDNA sequence BC023105 [Source:MGI Symbol;Acc:MGI:2384767]	0.300379	0.187755	down
Col14a1	collagen, type XIV, alpha 1 [Source:MGI Symbol;Acc:MGI:1341272]	0.299779	0.000436577	down
Gm5086	predicted gene 5086 [Source:MGI Symbol;Acc:MGI:3644417]	0.298802	0.252315	down
Pla2g4c	phospholipase A2, group IVC (cytosolic, calcium-independent) [Source:MGI Symbol;Acc:MGI:1196403]	0.293714	0.223948	down
Ctla4	cytotoxic T-lymphocyte-associated protein 4 [Source:MGI Symbol;Acc:MGI:88556]	0.292667	0.311605	down
Gm44597	predicted gene 44597 [Source:MGI Symbol;Acc:MGI:5753173]	0.291987	0.0156885	down
Ifi209	interferon activated gene 209 [Source:MGI Symbol;Acc:MGI:2138243]	0.291581	0.00113275	down
Cd28	CD28 antigen [Source:MGI Symbol;Acc:MGI:88327]	0.289996	0.0110474	down
Hmmr	hyaluronan mediated motility receptor (RHAMM) [Source:MGI Symbol;Acc:MGI:104667]	0.285567	0.0344692	down
Gm10052	predicted pseudogene 10052 [Source:MGI Symbol;Acc:MGI:3704348]	0.28533	0.000807589	down
Cd3e	CD3 antigen, epsilon polypeptide [Source:MGI Symbol;Acc:MGI:88332]	0.284615	0.150762	down
Chi3l1	chitinase 3 like 1 [Source:MGI Symbol;Acc:MGI:1340899]	0.284047	0.294211	down
Slamf7	SLAM family member 7 [Source:MGI Symbol;Acc:MGI:1922595]	0.282947	8.06e-06	down
Ccr5	chemokine (C-C motif) receptor 5 [Source:MGI Symbol;Acc:MGI:107182]	0.282629	0.00499617	down
A530040E14Rik	RIKEN cDNA A530040E14 gene [Source:MGI Symbol;Acc:MGI:3612703]	0.282044	0.0901193	down
Lpar5	lysophosphatidic acid receptor 5 [Source:MGI Symbol;Acc:MGI:2685918]	0.282043	0.0683691	down
Lypd1	Ly6/Plaur domain containing 1 [Source:MGI Symbol;Acc:MGI:1919835]	0.280717	0.0555618	down
Gm20056	predicted gene, 20056 [Source:MGI Symbol;Acc:MGI:5012241]	0.280679	0.000627066	down
Mfap4	microfibrillar-associated protein 4 [Source:MGI Symbol;Acc:MGI:1342276]	0.279678	0.326149	down
Sema4d	sema domain, immunoglobulin domain (Ig), transmembrane domain (TM) and short cytoplasmic domain, (semaphorin) 4D [Source:MGI Symbol;Acc:MGI:109244]	0.279244	3.11e-05	down
Thbs4	thrombospondin 4 [Source:MGI Symbol;Acc:MGI:1101779]	0.278285	0.202117	down
Or4x6	olfactory receptor family 4 subfamily X member 6 [Source:MGI Symbol;Acc:MGI:3031103]	0.278094	0.315777	down
Gm42893	predicted gene 42893 [Source:MGI Symbol;Acc:MGI:5663030]	0.276913	0.265767	down
Edaradd	EDAR (ectodysplasin-A receptor)-associated death domain [Source:MGI Symbol;Acc:MGI:1931001]	0.276366	0.293946	down
Wt1os	WT1 transcription factor, opposite strand [Source:MGI Symbol;Acc:MGI:2138884]	0.275869	0.196301	down
Mcpt4	mast cell protease 4 [Source:MGI Symbol;Acc:MGI:96940]	0.274482	0.00890395	down
Gm56592	predicted gene, 56592 [Source:MGI Symbol;Acc:MGI:7337098]	0.271161	0.148335	down
Ltb	lymphotoxin B [Source:MGI Symbol;Acc:MGI:104796]	0.270827	0.00945927	down
Hcar2	hydroxycarboxylic acid receptor 2 [Source:MGI Symbol;Acc:MGI:1933383]	0.270604	0.0273105	down
Clec4d	C-type lectin domain family 4, member d [Source:MGI Symbol;Acc:MGI:1298389]	0.270259	0.0105146	down
Cd5l	CD5 antigen-like [Source:MGI Symbol;Acc:MGI:1334419]	0.269649	0.060544	down
Ackr2	atypical chemokine receptor 2 [Source:MGI Symbol;Acc:MGI:1891697]	0.268443	5.98e-05	down
Cthrc1	collagen triple helix repeat containing 1 [Source:MGI Symbol;Acc:MGI:1915838]	0.267668	0.0828118	down
Gcsam	germinal center associated, signaling and motility [Source:MGI Symbol;Acc:MGI:102969]	0.267578	0.134067	down
Cx3cr1	chemokine (C-X3-C motif) receptor 1 [Source:MGI Symbol;Acc:MGI:1333815]	0.267047	0.0202565	down
Fndc1	fibronectin type III domain containing 1 [Source:MGI Symbol;Acc:MGI:1915905]	0.266915	0.00321375	down
Pou2af1	POU domain, class 2, associating factor 1 [Source:MGI Symbol;Acc:MGI:105086]	0.263425	0.283072	down
Mex3a	mex3 RNA binding family member A [Source:MGI Symbol;Acc:MGI:1919890]	0.262841	0.104737	down
Arnt2	aryl hydrocarbon receptor nuclear translocator 2 [Source:MGI Symbol;Acc:MGI:107188]	0.262258	0.0379148	down
Gpr174	G protein-coupled receptor 174 [Source:MGI Symbol;Acc:MGI:2685222]	0.25984	0.0628692	down
Gvin3	GTPase, very large interferon inducible, family member 3 [Source:MGI Symbol;Acc:MGI:3584360]	0.257835	0.000272191	down
Cd55os	CD55 molecule, opposite strand sequence [Source:MGI Symbol;Acc:MGI:3783116]	0.257547	0.00991224	down
Trem1	triggering receptor expressed on myeloid cells 1 [Source:MGI Symbol;Acc:MGI:1930005]	0.255762	0.289381	down
Pkd1l2	polycystic kidney disease 1 like 2 [Source:MGI Symbol;Acc:MGI:2664668]	0.25411	0.306754	down
Pi16	peptidase inhibitor 16 [Source:MGI Symbol;Acc:MGI:1921366]	0.251543	1.85e-11	down
Opcml	opioid binding protein/cell adhesion molecule-like [Source:MGI Symbol;Acc:MGI:97397]	0.248198	0.0216499	down
Dio2	deiodinase, iodothyronine, type II [Source:MGI Symbol;Acc:MGI:1338833]	0.247813	0.0249345	down
-	novel transcript	0.245306	0.205699	down
Slc9a7	solute carrier family 9 (sodium/hydrogen exchanger), member 7 [Source:MGI Symbol;Acc:MGI:2444530]	0.245257	0.0820458	down
Duxbl1	double homeobox B-like 1 [Source:MGI Symbol;Acc:MGI:1916048]	0.244838	0.269954	down
Xkr5	X-linked Kx blood group related 5 [Source:MGI Symbol;Acc:MGI:2442327]	0.242092	0.291456	down
Ighg2b	immunoglobulin heavy constant gamma 2B [Source:MGI Symbol;Acc:MGI:96445]	0.242023	0.0174702	down
Tgtp2	T cell specific GTPase 2 [Source:MGI Symbol;Acc:MGI:3710083]	0.24181	0.0107048	down
Ncam1	neural cell adhesion molecule 1 [Source:MGI Symbol;Acc:MGI:97281]	0.239053	0.12745	down
B430306N03Rik	RIKEN cDNA B430306N03 gene [Source:MGI Symbol;Acc:MGI:2443478]	0.238966	0.00936824	down
Peak1os	pseudopodium-enriched atypical kinase 1, opposite strand [Source:MGI Symbol;Acc:MGI:5477083]	0.237086	0.329905	down
Eef1a2	eukaryotic translation elongation factor 1 alpha 2 [Source:MGI Symbol;Acc:MGI:1096317]	0.236403	0.0661904	down
Col6a5	collagen, type VI, alpha 5 [Source:MGI Symbol;Acc:MGI:3648134]	0.231024	0.299409	down
Cpa3	carboxypeptidase A3, mast cell [Source:MGI Symbol;Acc:MGI:88479]	0.22992	0.000199777	down
Gm34589	predicted gene, 34589 [Source:MGI Symbol;Acc:MGI:5593748]	0.229045	0.258878	down
Clec4n	C-type lectin domain family 4, member n [Source:MGI Symbol;Acc:MGI:1861231]	0.227499	0.00180952	down
Ighd	immunoglobulin heavy constant delta [Source:MGI Symbol;Acc:MGI:96447]	0.225547	0.150106	down
Gm43302	predicted gene 43302 [Source:MGI Symbol;Acc:MGI:5663439]	0.224217	0.0481741	down
Tnn	tenascin N [Source:MGI Symbol;Acc:MGI:2665790]	0.223204	0.126297	down
Has2	hyaluronan synthase 2 [Source:MGI Symbol;Acc:MGI:107821]	0.220923	0.0906344	down
Cd79a	CD79A antigen (immunoglobulin-associated alpha) [Source:MGI Symbol;Acc:MGI:101774]	0.219822	0.159954	down
Gm14461	predicted gene 14461 [Source:MGI Symbol;Acc:MGI:3651589]	0.219132	0.0765864	down
Dppa3	developmental pluripotency-associated 3 [Source:MGI Symbol;Acc:MGI:1920958]	0.218799	0.0298693	down
Nlrp5-ps	NLR family, pyrin domain containing 5, pseudogene [Source:NCBI gene (formerly Entrezgene);Acc:100417675]	0.218789	0.329371	down
Tpsb2	tryptase beta 2 [Source:MGI Symbol;Acc:MGI:96942]	0.214114	0.000238995	down
Dact2	dishevelled-binding antagonist of beta-catenin 2 [Source:MGI Symbol;Acc:MGI:1920347]	0.214099	0.000420726	down
Mcpt2	mast cell protease 2 [Source:MGI Symbol;Acc:MGI:96938]	0.214006	7.87e-05	down
Ccr3	chemokine (C-C motif) receptor 3 [Source:MGI Symbol;Acc:MGI:104616]	0.206601	0.287778	down
Gm45705	predicted gene 45705 [Source:MGI Symbol;Acc:MGI:5804820]	0.20514	0.329335	down
Fam167a	family with sequence similarity 167, member A [Source:MGI Symbol;Acc:MGI:3606565]	0.203002	0.176884	down
Liph	lipase, member H [Source:MGI Symbol;Acc:MGI:2388029]	0.201692	0.117966	down
F630028O10Rik	RIKEN cDNA F630028O10 gene [Source:MGI Symbol;Acc:MGI:3641813]	0.199301	0.000257546	down
Hs6st2	heparan sulfate 6-O-sulfotransferase 2 [Source:MGI Symbol;Acc:MGI:1354959]	0.196177	0.0743368	down
Igkc	immunoglobulin kappa constant [Source:MGI Symbol;Acc:MGI:96495]	0.194231	0.219647	down
Csf3r	colony stimulating factor 3 receptor (granulocyte) [Source:MGI Symbol;Acc:MGI:1339755]	0.193123	0.00205254	down
Rab44	RAB44, member RAS oncogene family [Source:MGI Symbol;Acc:MGI:3045302]	0.187659	0.246419	down
Nfe2	nuclear factor, erythroid derived 2 [Source:MGI Symbol;Acc:MGI:97308]	0.17829	0.198013	down
Igkv1-117	immunoglobulin kappa variable 1-117 [Source:MGI Symbol;Acc:MGI:4439721]	0.177388	0.16093	down
Rtl3	retrotransposon Gag like 3 [Source:MGI Symbol;Acc:MGI:2685221]	0.177262	0.06868	down
Ikzf3	IKAROS family zinc finger 3 [Source:MGI Symbol;Acc:MGI:1342542]	0.176043	0.0127862	down
Ms4a2	membrane-spanning 4-domains, subfamily A, member 2 [Source:MGI Symbol;Acc:MGI:95495]	0.175758	0.266675	down
Ano3	anoctamin 3 [Source:MGI Symbol;Acc:MGI:3613666]	0.175056	1	down
Gask1a	golgi associated kinase 1A [Source:MGI Symbol;Acc:MGI:3041196]	0.174765	0.151941	down
Slc7a11	solute carrier family 7 (cationic amino acid transporter, y+ system), member 11 [Source:MGI Symbol;Acc:MGI:1347355]	0.171804	0.00191494	down
Spp1	secreted phosphoprotein 1 [Source:MGI Symbol;Acc:MGI:98389]	0.170754	0.280544	down
Chl1	cell adhesion molecule L1-like [Source:MGI Symbol;Acc:MGI:1098266]	0.17033	0.00421465	down
Ighv1-19	immunoglobulin heavy variable V1-19 [Source:MGI Symbol;Acc:MGI:4439779]	0.167055	0.320712	down
Cemip	cell migration inducing protein, hyaluronan binding [Source:MGI Symbol;Acc:MGI:2443629]	0.16529	0.0772883	down
Spsb4	splA/ryanodine receptor domain and SOCS box containing 4 [Source:MGI Symbol;Acc:MGI:2183445]	0.163896	0.0913779	down
Gm11748	predicted gene 11748 [Source:MGI Symbol;Acc:MGI:3704384]	0.161418	0.266655	down
Jchain	immunoglobulin joining chain [Source:MGI Symbol;Acc:MGI:96493]	0.159865	0.124614	down
Adamts16	a disintegrin-like and metallopeptidase (reprolysin type) with thrombospondin type 1 motif, 16 [Source:MGI Symbol;Acc:MGI:2429637]	0.157631	0.00259734	down
Gm26581	predicted gene, 26581 [Source:MGI Symbol;Acc:MGI:5477075]	0.157291	0.206096	down
Mrgprx2	MAS-related GPR, member X2 [Source:MGI Symbol;Acc:MGI:3588270]	0.156305	0.320708	down
Or5m9	olfactory receptor family 5 subfamily M member 9 [Source:MGI Symbol;Acc:MGI:3030868]	0.155648	0.12745	down
Cxcl3	chemokine (C-X-C motif) ligand 3 [Source:MGI Symbol;Acc:MGI:3037818]	0.153538	0.232916	down
Tpsab1	tryptase alpha/beta 1 [Source:MGI Symbol;Acc:MGI:96943]	0.153269	0.0468553	down
Il1a	interleukin 1 alpha [Source:MGI Symbol;Acc:MGI:96542]	0.152018	0.0565306	down
Spic	Spi-C transcription factor (Spi-1/PU.1 related) [Source:MGI Symbol;Acc:MGI:1341168]	0.149292	0.085127	down
Spib	Spi-B transcription factor (Spi-1/PU.1 related) [Source:MGI Symbol;Acc:MGI:892986]	0.148894	0.0486038	down
Mirt1	myocardial infarction associated transcript 1 [Source:MGI Symbol;Acc:MGI:1922001]	0.146504	0.0542202	down
Mmp25	matrix metallopeptidase 25 [Source:MGI Symbol;Acc:MGI:2443938]	0.141209	0.202163	down
Mrgprb1	MAS-related GPR, member B1 [Source:MGI Symbol;Acc:MGI:3033115]	0.141198	0.00710184	down
Igkv1-110	immunoglobulin kappa variable 1-110 [Source:MGI Symbol;Acc:MGI:4439558]	0.139505	0.223097	down
Sstr2	somatostatin receptor 2 [Source:MGI Symbol;Acc:MGI:98328]	0.137327	1	down
Fpr3	formyl peptide receptor 3 [Source:MGI Symbol;Acc:MGI:1194495]	0.135663	0.267258	down
Epha3	Eph receptor A3 [Source:MGI Symbol;Acc:MGI:99612]	0.135298	0.00495987	down
Asprv1	aspartic peptidase, retroviral-like 1 [Source:MGI Symbol;Acc:MGI:1915105]	0.134434	0.0456095	down
Vmn1r90	vomeronasal 1 receptor 90 [Source:MGI Symbol;Acc:MGI:3612342]	0.131249	0.289381	down
Gpr171	G protein-coupled receptor 171 [Source:MGI Symbol;Acc:MGI:2442043]	0.130285	0.0276494	down
Unc5c	unc-5 netrin receptor C [Source:MGI Symbol;Acc:MGI:1095412]	0.130176	0.0591332	down
Nrk	Nik related kinase [Source:MGI Symbol;Acc:MGI:1351326]	0.130146	0.0203105	down
Ncr1	natural cytotoxicity triggering receptor 1 [Source:MGI Symbol;Acc:MGI:1336212]	0.129849	0.00278081	down
Gm18787	predicted gene, 18787 [Source:MGI Symbol;Acc:MGI:5010972]	0.127545	0.257501	down
Ccl3	chemokine (C-C motif) ligand 3 [Source:MGI Symbol;Acc:MGI:98260]	0.125273	0.00371622	down
Wnt10b	wingless-type MMTV integration site family, member 10B [Source:MGI Symbol;Acc:MGI:108061]	0.124227	0.00261265	down
Ankrd1	ankyrin repeat domain 1 (cardiac muscle) [Source:MGI Symbol;Acc:MGI:1097717]	0.123639	0.0749158	down
Gm16574	predicted gene 16574 [Source:MGI Symbol;Acc:MGI:4414994]	0.121309	0.0677478	down
Gm30329	predicted gene, 30329 [Source:MGI Symbol;Acc:MGI:5589488]	0.111686	0.0114795	down
Gm44428	predicted gene, 44428 [Source:MGI Symbol;Acc:MGI:5690820]	0.109962	0.25248	down
Igkv5-43	immunoglobulin kappa chain variable 5-43 [Source:MGI Symbol;Acc:MGI:4943320]	0.107316	0.279554	down
Gpr88	G-protein coupled receptor 88 [Source:MGI Symbol;Acc:MGI:1927653]	0.106578	0.0492958	down
Fpr1	formyl peptide receptor 1 [Source:MGI Symbol;Acc:MGI:107443]	0.10417	0.239743	down
-	novel transcript	0.10391	0.151492	down
Tnfsf11	tumor necrosis factor (ligand) superfamily, member 11 [Source:MGI Symbol;Acc:MGI:1100089]	0.103875	0.18313	down
Ccl4	chemokine (C-C motif) ligand 4 [Source:MGI Symbol;Acc:MGI:98261]	0.1034	0.0456079	down
Gm37776	predicted gene, 37776 [Source:MGI Symbol;Acc:MGI:5611004]	0.0987716	0.160489	down
Retnlg	resistin like gamma [Source:MGI Symbol;Acc:MGI:2667763]	0.097616	0.0991448	down
Igkv10-96	immunoglobulin kappa variable 10-96 [Source:MGI Symbol;Acc:MGI:4439561]	0.0973761	0.00593231	down
Agtr2	angiotensin II receptor, type 2 [Source:MGI Symbol;Acc:MGI:87966]	0.0972835	0.0591057	down
Prdm16os	Prdm16 opposite strand transcript [Source:MGI Symbol;Acc:MGI:3651882]	0.0965431	1	down
Myb	myeloblastosis oncogene [Source:MGI Symbol;Acc:MGI:97249]	0.0964205	0.0460135	down
Lrrc15	leucine rich repeat containing 15 [Source:MGI Symbol;Acc:MGI:1921738]	0.0934257	0.0326102	down
Igkv4-70	immunoglobulin kappa chain variable 4-70 [Source:MGI Symbol;Acc:MGI:2686348]	0.0913462	0.272189	down
S100a9	S100 calcium binding protein A9 (calgranulin B) [Source:MGI Symbol;Acc:MGI:1338947]	0.0896523	0.0909207	down
Ighv1-34	immunoglobulin heavy variable 1-34 [Source:MGI Symbol;Acc:MGI:4439659]	0.0894346	0.00172158	down
Sp6	trans-acting transcription factor 6 [Source:MGI Symbol;Acc:MGI:1932575]	0.0857586	1	down
Degs2	delta 4-desaturase, sphingolipid 2 [Source:MGI Symbol;Acc:MGI:1917309]	0.0851701	1	down
Gm6093	predicted gene 6093 [Source:MGI Symbol;Acc:MGI:3648840]	0.0844695	0.024389	down
Ifi206	interferon activated gene 206 [Source:MGI Symbol;Acc:MGI:3646410]	0.0838795	0.0348596	down
Tnmd	tenomodulin [Source:MGI Symbol;Acc:MGI:1929885]	0.0836982	0.245471	down
Gm56654	predicted gene, 56654 [Source:MGI Symbol;Acc:MGI:7337222]	0.0796787	1	down
Kif26b	kinesin family member 26B [Source:MGI Symbol;Acc:MGI:2447076]	0.0775039	0.00467144	down
Brinp3	bone morphogenetic protein/retinoic acid inducible neural specific 3 [Source:MGI Symbol;Acc:MGI:2443035]	0.0773219	0.0993399	down
Cxcl2	chemokine (C-X-C motif) ligand 2 [Source:MGI Symbol;Acc:MGI:1340094]	0.0713606	0.0350934	down
Igkv1-135	immunoglobulin kappa variable 1-135 [Source:MGI Symbol;Acc:MGI:3819952]	0.0711832	0.231885	down
Igha	immunoglobulin heavy constant alpha [Source:MGI Symbol;Acc:MGI:96444]	0.0698849	9.76e-08	down
Gm48492	predicted gene, 48492 [Source:MGI Symbol;Acc:MGI:6098016]	0.0691757	0.0811645	down
Padi3	peptidyl arginine deiminase, type III [Source:MGI Symbol;Acc:MGI:1338891]	0.0680714	0.119589	down
Ighg2c	immunoglobulin heavy constant gamma 2C [Source:MGI Symbol;Acc:MGI:2686979]	0.0660196	0.185165	down
Ptn	pleiotrophin [Source:MGI Symbol;Acc:MGI:97804]	0.064876	0.00123983	down
Gm39321	predicted gene, 39321 [Source:MGI Symbol;Acc:MGI:5622206]	0.064696	0.276694	down
Iglc1	immunoglobulin lambda constant 1 [Source:MGI Symbol;Acc:MGI:99546]	0.0642776	0.00284129	down
Mzb1	marginal zone B and B1 cell-specific protein 1 [Source:MGI Symbol;Acc:MGI:1917066]	0.0629493	0.178207	down
Gbx2	gastrulation brain homeobox 2 [Source:MGI Symbol;Acc:MGI:95668]	0.0627203	1	down
Col11a1	collagen, type XI, alpha 1 [Source:MGI Symbol;Acc:MGI:88446]	0.0573464	0.0237049	down
Ighv1-7	immunoglobulin heavy variable V1-7 [Source:MGI Symbol;Acc:MGI:3704122]	0.0561715	1	down
Igkv12-46	immunoglobulin kappa variable 12-46 [Source:MGI Symbol;Acc:MGI:4439773]	0.0561201	0.0702675	down
9530078K11Rik	RIKEN cDNA 9530078K11 gene [Source:MGI Symbol;Acc:MGI:1925814]	0.0548684	1	down
Gm48643	predicted gene, 48643 [Source:MGI Symbol;Acc:MGI:6098250]	0.0544768	1	down
Ighv9-3	immunoglobulin heavy variable V9-3 [Source:MGI Symbol;Acc:MGI:3642720]	0.0508092	0.134197	down
Igkv4-68	immunoglobulin kappa variable 4-68 [Source:MGI Symbol;Acc:MGI:2686265]	0.0492919	0.0494978	down
Il1b	interleukin 1 beta [Source:MGI Symbol;Acc:MGI:96543]	0.0464174	0.104986	down
Gm43032	predicted gene 43032 [Source:MGI Symbol;Acc:MGI:5663169]	0.0459884	1	down
Ctsg	cathepsin G [Source:MGI Symbol;Acc:MGI:88563]	0.04458	0.0283558	down
Arg2	arginase type II [Source:MGI Symbol;Acc:MGI:1330806]	0.0443486	0.0174612	down
Gm30075	predicted gene, 30075 [Source:MGI Symbol;Acc:MGI:5589234]	0.0435661	1	down
Iglv1	immunoglobulin lambda variable 1 [Source:MGI Symbol;Acc:MGI:96530]	0.0431439	0.00488335	down
Clic6	chloride intracellular channel 6 [Source:MGI Symbol;Acc:MGI:2146607]	0.0430079	1	down
Gm37420	predicted gene, 37420 [Source:MGI Symbol;Acc:MGI:5610648]	0.041637	1	down
Gm15382	predicted gene 15382 [Source:MGI Symbol;Acc:MGI:3705661]	0.0415545	1	down
H19	H19, imprinted maternally expressed transcript [Source:MGI Symbol;Acc:MGI:95891]	0.0410826	2.54e-09	down
Igkv4-74	immunoglobulin kappa variable 4-74 [Source:MGI Symbol;Acc:MGI:3779447]	0.0401959	1	down
Igkv6-25	immunoglobulin kappa chain variable 6-25 [Source:MGI Symbol;Acc:MGI:4439867]	0.0374662	1	down
Igkv8-30	immunoglobulin kappa chain variable 8-30 [Source:MGI Symbol;Acc:MGI:3642250]	0.0350754	0.222228	down
Col24a1	collagen, type XXIV, alpha 1 [Source:MGI Symbol;Acc:MGI:1918605]	0.0325679	0.144908	down
Ighv3-6	immunoglobulin heavy variable 3-6 [Source:MGI Symbol;Acc:MGI:4439856]	0.0314035	1	down
Ighv10-3	immunoglobulin heavy variable V10-3 [Source:MGI Symbol;Acc:MGI:3648785]	0.0307078	0.241686	down
Ighv7-4	immunoglobulin heavy variable 7-4 [Source:MGI Symbol;Acc:MGI:4439763]	0.0303758	0.0298693	down
Ighv1-26	immunoglobulin heavy variable 1-26 [Source:MGI Symbol;Acc:MGI:4439641]	0.0299603	1	down
Il36g	interleukin 36G [Source:MGI Symbol;Acc:MGI:2449929]	0.0297641	7.37e-05	down
Igkv4-61	immunoglobulin kappa chain variable 4-61 [Source:MGI Symbol;Acc:MGI:4439819]	0.0295472	0.0468553	down
Morf4l1-ps1	mortality factor 4 like 1, pseudogene 1 [Source:MGI Symbol;Acc:MGI:3612158]	0.0292292	0.256952	down
Elane	elastase, neutrophil expressed [Source:MGI Symbol;Acc:MGI:2679229]	0.0288025	0.043541	down
Igkv6-13	immunoglobulin kappa variable 6-13 [Source:MGI Symbol;Acc:MGI:1330829]	0.0248474	0.127895	down
Igkv8-21	immunoglobulin kappa variable 8-21 [Source:MGI Symbol;Acc:MGI:1330840]	0.023175	0.050001	down
Ighv10-1	immunoglobulin heavy variable 10-1 [Source:MGI Symbol;Acc:MGI:4439620]	0.0222954	0.267009	down
Gm37347	predicted gene, 37347 [Source:MGI Symbol;Acc:MGI:5610575]	0.0217457	1	down
Igkv4-55	immunoglobulin kappa variable 4-55 [Source:MGI Symbol;Acc:MGI:2686370]	0.0206212	1	down
Igkv10-94	immunoglobulin kappa variable 10-94 [Source:MGI Symbol;Acc:MGI:3646140]	0.0195536	0.0518003	down
Igkv12-44	immunoglobulin kappa variable 12-44 [Source:MGI Symbol;Acc:MGI:4439775]	0.019416	0.00589429	down
Ighv1-78	immunoglobulin heavy variable 1-78 [Source:MGI Symbol;Acc:MGI:4439736]	0.0190961	1	down
Clca3a2	chloride channel accessory 3A2 [Source:MGI Symbol;Acc:MGI:1931471]	0.0187731	0.000402862	down
Ighv2-5	immunoglobulin heavy variable 2-5 [Source:MGI Symbol;Acc:MGI:4439517]	0.0181876	0.0275312	down
Igkv4-51	immunoglobulin kappa chain variable 4-51 [Source:MGI Symbol;Acc:MGI:5009829]	0.0176786	0.071119	down
Igkv6-15	immunoglobulin kappa variable 6-15 [Source:MGI Symbol;Acc:MGI:1330831]	0.0162208	0.0528915	down
Mrgpra2a	MAS-related GPR, member A2A [Source:MGI Symbol;Acc:MGI:3821888]	0.0153291	0.061225	down
Gm28539	predicted gene 28539 [Source:MGI Symbol;Acc:MGI:5579245]	0.0151951	0.306441	down
Ighv1-66	immunoglobulin heavy variable 1-66 [Source:MGI Symbol;Acc:MGI:4439825]	0.015093	0.0223517	down
Ighv1-50	immunoglobulin heavy variable 1-50 [Source:MGI Symbol;Acc:MGI:4439753]	0.0134044	0.0416046	down
Olfm4	olfactomedin 4 [Source:MGI Symbol;Acc:MGI:2685142]	0.0132041	0.124133	down
Gm16567	predicted gene 16567 [Source:MGI Symbol;Acc:MGI:4414987]	0.0130743	0.261803	down
Smkr-ps	smal lysine rich protein 1, pseudogene [Source:MGI Symbol;Acc:MGI:1923669]	0.0126787	0.255764	down
Igkv2-137	immunoglobulin kappa chain variable 2-137 [Source:MGI Symbol;Acc:MGI:4439879]	0.0124789	0.0396891	down
Ighv8-5	immunoglobulin heavy variable V8-5 [Source:MGI Symbol;Acc:MGI:3645478]	0.0122601	0.138151	down
Igkv11-125	immunoglobulin kappa variable 11-125 [Source:MGI Symbol;Acc:MGI:3642338]	0.0118676	0.229942	down
Igkv1-88	immunoglobulin kappa chain variable 1-88 [Source:MGI Symbol;Acc:MGI:4439828]	0.0113191	0.0633278	down
Gm6649	predicted gene 6649 [Source:MGI Symbol;Acc:MGI:3779621]	0.0105471	0.0028841	down
Igkv6-32	immunoglobulin kappa variable 6-32 [Source:MGI Symbol;Acc:MGI:3641634]	0.0102537	0.00193135	down
Mrgpra2b	MAS-related GPR, member A2B [Source:MGI Symbol;Acc:MGI:3033098]	0.00690176	0.00502273	down
Ighv1-55	immunoglobulin heavy variable 1-55 [Source:MGI Symbol;Acc:MGI:4439716]	0.00568412	0.00163931	down
Ighv1-72	immunoglobulin heavy variable 1-72 [Source:MGI Symbol;Acc:MGI:4439633]	0.00548555	6.14e-06	down
Gm10171	predicted gene 10171 [Source:MGI Symbol;Acc:MGI:3704203]	0.0046887	0.329102	down
Ighv14-3	immunoglobulin heavy variable V14-3 [Source:MGI Symbol;Acc:MGI:4439764]	0.00308237	0.058803	down
Gm12918	predicted gene 12918 [Source:MGI Symbol;Acc:MGI:3652005]	0.00298679	1.59e-07	down

## Sheet: table 2
Pathway description	Rich factor	Padjust	Gene_names
Retinol metabolism	0.431579	1.0505e-27	Ugt2b38;Cyp4a32;Cyp2b13;Cyp3a11;Ugt2b34;Cyp3a25;Cyp4a12b;Rdh16;Ugt2b35;Ugt2b36;Adh4;Ugt2b1;Cyp4a31;Cyp4a14;Ugt1a1;Aox3;Ugt1a5;Cyp2c70;Cyp3a41a;Cyp1a2;Cyp2c54;Cyp4a10;Cyp4a12a;Cyp2c38;Cyp2c50;Ugt2b5;Cyp3a13;Rdh9;Cyp2a12;Cyp2c68;Cyp2c37;Ugt2a3;Cyp2c39;Ugt1a9;Cyp2c40;Rdh7;Cyp2c23;Rdh16f2;Hsd17b6;Dhrs9;Cyp2b9
Steroid hormone biosynthesis	0.411111	3.01202e-24	Cyp2c37;Cyp2b9;Ugt2b38;Cyp7a1;Cyp2b13;Cyp3a11;Ugt2b34;Cyp3a25;Cyp2d10;Cyp2d26;Ugt2b35;Ugt2b36;Ugt2b1;Hsd17b2;Ugt1a1;Cyp3a41a;Ugt1a5;Cyp2c70;Cyp1a2;Cyp2c54;Cyp2c38;Cyp2c50;Ugt2b5;Cyp3a13;Cyp2c68;Sult1e1;Ugt2a3;Cyp2c39;Ugt1a9;Akr1d1;Cyp2c40;Cyp2e1;Cyp2d9;Cyp2c23;Cyp2d40;Hsd17b6;Hsd3b3
Complement and coagulation cascades	0.384615	6.88618e-22	Kng2;Serpinc1;Serpina1e;Fga;Cpb2;Klkb1;F11;F12;Serpina1c;F5;Serpina1b;C8a;Fgb;Masp2;C3ar1;Serpina1d;Kng1;Plg;Fgg;Proc;F9;Cfhr1;Hc;Vsig4;Mbl2;C8b;Mbl1;C4bp;Serpina1a;C7;F2;Serpind1;Cfi;Serpinf2;F13b
Bile secretion	0.357143	9.55978e-21	Acnat1;Abcb11;Slco1b2;Slco1a4;Nr0b2;Ugt2b38;Cyp7a1;Sult2a7;Slc27a5;Slc22a1;Ugt2b34;Baat;Sult2a8;Ugt2b35;Abcg8;Ugt2b36;Slc10a2;Ugt2b1;Ugt1a1;Ugt1a5;Nceh1;Slc10a1;Acnat2;Ugt2b5;Sult2a5;Sult2a1;Ugt1a9;Aqp8;Aqp9;Kcnn2;Abcc2;Adcy7;Abcg5;Ugt2a3;Aqp4
Chemical carcinogenesis - DNA adducts	0.395062	1.3477e-20	Gsta3;Ugt2b38;Sult2a7;Sult2a5;Cyp3a11;Ugt2b34;Cyp3a25;Sult2a8;Ugt2b35;Ugt2b36;Ugt2b1;Ugt1a1;Cyp3a41a;Ugt1a5;Cyp2c70;Cyp1a2;Cyp2c54;Cyp2c38;Cyp2c50;Ugt2b5;Cyp3a13;Cyp2c68;Cyp2c37;Cyp2c39;Sult2a1;Ugt1a9;Cyp2c40;Cyp2e1;Hpgds;Gsta2;Cyp2c23;Ugt2a3
Metabolism of xenobiotics by cytochrome P450	0.295775	1.45749e-10	Hpgds;Cyp2e1;Ugt2b35;Adh4;Ugt2b36;Gsta3;Ugt2b5;Ugt2b1;Ugt1a5;Ugt2b38;Cyp1a2;Gsta2;Sult2a7;Ugt1a1;Sult2a1;Sult2a5;Cyp2f2;Ugt1a9;Ugt2b34;Ugt2a3;Sult2a8
Drug metabolism - cytochrome P450	0.289855	6.26229e-10	Fmo5;Cyp2e1;Ugt2b35;Ugt2b36;Gsta3;Ugt2b5;Fmo4;Fmo3;Gsta2;Ugt2b38;Adh4;Ugt2b1;Ugt1a1;Aox3;Ugt1a5;Hpgds;Ugt1a9;Ugt2b34;Ugt2a3;Cyp1a2
Arachidonic acid metabolism	0.258824	6.35328e-10	Cyp4a32;Cyp2b13;Cyp4a12b;Cyp4a31;Cyp2u1;Cyp4a14;Cyp2c70;Cyp2c54;Cyp4a10;Cyp4a12a;Cyp2c38;Cyp2c50;Pla2g4c;Cyp2c68;Cyp2c37;Cyp2c39;Cyp2c40;Cyp2e1;Hpgds;Cyp2b9;Cyp2c23;Cyp2j5
Linoleic acid metabolism	0.34	8.62653e-10	Cyp2c54;Cyp2e1;Cyp2j5;Cyp2c50;Cyp3a13;Cyp2c68;Cyp2c23;Pla2g4c;Cyp2c38;Cyp3a41a;Cyp2c37;Cyp2c39;Cyp3a11;Cyp2c70;Cyp1a2;Cyp3a25;Cyp2c40
Drug metabolism - other enzymes	0.252874	9.32226e-10	Gsta3;Upb1;Ces2c;Ugt2b34;Tymp;Ugt2b35;Ugt2b36;Dpys;Ugt1a1;Ugt1a5;Upp2;Ugt2b5;Ugt2b38;Ces2e;Ugt1a9;Ces1e;Cyp2e1;Ces1c;Dpyd;Gsta2;Ugt2b1;Ugt2a3
Ascorbate and aldarate metabolism	0.413793	4.76474e-08	Ugt2a3;Ugt2b35;Ugt2b36;Ugt2b5;Ugt2b1;Ugt2b38;Gulo;Ugt1a1;Ugt1a5;Rgn;Ugt1a9;Ugt2b34
Cholesterol metabolism	0.3	7.72668e-08	Nceh1;Cideb;Abcb11;Lipc;Apoc1;Cyp7a1;Angptl3;Abcg5;Apob;Apoa1;Apoc3;Apoa4;Soat1;Lcat;Abcg8
Inflammatory mediator regulation of TRP channels	0.18254	2.26149e-07	Kng2;Adcy7;Cyp4a32;Cyp4a12b;Plcb2;Cyp4a31;Cyp4a14;Cyp2c70;Kng1;Cyp2c54;Cyp4a10;Cyp4a12a;Cyp2c38;Cyp2c50;Pla2g4c;Cyp2c68;Cyp2c37;Cyp2c39;Il1b;Cyp2c40;Cyp2c23;Htr2b;Cyp2j5
PPAR signaling pathway	0.202247	1.65823e-06	Cyp4a12b;Cyp4a10;Acox2;Fabp2;Cyp4a31;Cyp4a12a;Hmgcs2;Cyp7a1;Cyp4a14;Cyp8b1;Slc27a5;Cyp4a32;Apoa1;Apoc3;Fabp1;Slc27a2;Ucp1;Apoa5
Porphyrin metabolism	0.292683	3.2198e-06	Ugt2a3;Ugt2b35;Ugt2b36;Ugt2b5;Ugt2b1;Ugt2b38;Ugt1a1;Ugt1a5;Alas2;Hephl1;Ugt1a9;Ugt2b34
Primary bile acid biosynthesis	0.444444	9.3817e-06	Acnat1;Acox2;Acnat2;Cyp8b1;Cyp7a1;Slc27a5;Akr1d1;Baat
Pentose and glucuronate interconversions	0.294118	2.78958e-05	Ugt2b35;Ugt2b36;Ugt2b5;Ugt2b1;Ugt2b38;Ugt1a1;Ugt1a5;Ugt2a3;Ugt1a9;Ugt2b34
Fat digestion and absorption	0.255814	3.69028e-05	Mogat2;Abcg8;Abcg5;Mttp;Fabp1;Acat3;Apob;Apoa1;Apoa4;Pnlip;Fabp2
African trypanosomiasis	0.277778	4.48222e-05	Plcb2;Tlr9;Hba-a1;Kng2;Hbb-bs;Il1b;Apoa1;Tnf;Ido2;Kng1
Rheumatoid arthritis	0.174419	9.35075e-05	Ltb;Atp6v0d2;Itgal;Ctla4;Tlr2;Cd28;Tgfb2;Cxcl2;Tnfsf11;Cxcl3;Il1b;Il1a;Tnf;Ctsk;Cd80
Serotonergic synapse	0.145038	9.4251e-05	Cyp2c54;Cyp2d10;Cyp2c38;Kcnn2;Cyp2c50;Cyp2d26;Plcb2;Cyp2d9;Ddc;Cyp2c23;Cyp2d40;Cyp2c68;Cyp2c37;Cyp2c39;Cyp2j5;Cyp2c70;Pla2g4c;Htr2b;Cyp2c40
B cell receptor signaling pathway	0.175	0.000165955	Pirb;Lilra6;Lilrb4a;Btk;Ifitm1;Fcgr2b;Gm15931;Dapp1;Card11;Cd79b;Bank1;Cd22;Syk;Nfkbie
Glycine, serine and threonine metabolism	0.238095	0.000168976	Cth;Agxt;Dmgdh;Glyctk;Cbs;Gldc;Alas2;Agxt2;Bhmt;Sds
Malaria	0.203704	0.000296164	Thbs3;Itgal;Tlr9;Hba-a1;Thbs4;Hbb-bs;Tgfb2;Klrk1;Il1b;Tnf;Tlr2
Tryptophan metabolism	0.2	0.000755456	Aldh8a1;Tdo2;Aadat;Ido2;Ddc;Aox3;Acat3;Il4i1;Kmo;Cyp1a2
Chemical carcinogenesis - receptor activation	0.111111	0.000770185	Gsta3;Ugt2b38;Cyp2b13;Cyp3a11;Ugt2b34;Cyp3a25;Ugt2b35;Ugt2b36;Ugt2b1;Ikbke;Tnfsf11;Ugt1a1;Cyp3a41a;Ugt1a5;Cyp1a2;Ugt2b5;Cyp3a13;Ugt1a9;Creb3l3;Gsta2;Cyp2b9;Adcy7;Ugt2a3
Arginine biosynthesis	0.3	0.00204374	Cps1;Ass1;Arg2;Gls2;Otc;Nags
Amoebiasis	0.134615	0.00254572	Serpinb9b;C8b;Ctsg;Arg2;Cd14;Tlr2;Tgfb2;Cxcl2;Cxcl3;C8a;Tnf;Il1b;Serpinb6b;Plcb2
Taurine and hypotaurine metabolism	0.285714	0.0025688	Fmo5;Acnat1;Acnat2;Fmo4;Fmo3;Baat
Glyoxylate and dicarboxylate metabolism	0.225806	0.00374503	Hoga1;Hao2;Agxt;Glyctk;Hao1;Gldc;Acat3
Fatty acid degradation	0.173077	0.00459644	Cyp4a12b;Cyp4a10;Cyp4a12a;Adh4;Cyp4a31;Cyp2u1;Cyp4a14;Acat3;Cyp4a32
Cysteine and methionine metabolism	0.166667	0.00594333	Cth;Bhmt2;Mat1a;Ahcy;Cbs;Agxt2;Bhmt;Il4i1;Sds
Toll-like receptor signaling pathway	0.127451	0.00610291	Cxcl9;Tlr9;Cd14;Tlr2;Tlr8;Ticam2;Ikbke;Tlr1;Spp1;Tnf;Il1b;Ctsk;Cd80
Staphylococcus aureus infection	0.118644	0.00773254	Fpr3;Krt18;Ptafr;Itgal;Plg;Fgg;Mbl1;Fcgr2b;Fpr1;Hc;Masp2;C3ar1;Cfi;Mbl2
Butanoate metabolism	0.222222	0.00925766	Bdh1;Acsm5;Hmgcs2;Acsm3;Acat3;Acsm1
Legionellosis	0.15	0.0115743	Naip6;Naip2;Nlrc4;Cd14;Tlr2;Cxcl2;Cxcl3;Il1b;Tnf
Cytokine-cytokine receptor interaction	0.0862069	0.0126687	Ltb;Cxcl9;Tnfrsf12a;Inhbe;Tnfrsf14;Il10ra;Il33;Cxcr6;Cntfr;Tnfsf11;Ccr2;Tnf;Inhbc;Ccr3;Il36g;Tgfb2;Cxcl2;Cxcl3;Il1a;Il1b;Il1rn;Cx3cr1;Csf3r;Ccr5;Il18r1
Phenylalanine metabolism	0.25	0.0127599	Hpd;Ddc;Pah;Gm4952;Il4i1
Osteoclast differentiation	0.106061	0.0193997	Pirb;Lilra6;Lilrb4a;Btk;Fcgr2b;Gm15931;Tgfb2;Ctsk;Syk;Tnfsf11;Tnf;Il1a;Il1b;Sirpb1a
NF-kappa B signaling pathway	0.115385	0.0194925	Ltb;Btk;Cd14;Edaradd;Ticam2;Cxcl2;Syk;Tnfsf11;Card11;Cxcl3;Tnf;Il1b
Viral protein interaction with cytokine and cytokine receptor	0.119565	0.0208542	Cxcl9;Cx3cr1;Cxcl2;Tnfrsf14;Il10ra;Cxcl3;Ccr2;Tnf;Ccr5;Ccr3;Il18r1
Vitamin digestion and absorption	0.208333	0.027308	Apoa1;Slc23a1;Apoa4;Pnlip;Apob
TGF-beta signaling pathway	0.109091	0.0282125	Hamp2;Tgif2;Hamp;Inhbe;Tgfb2;Tfr2;Inhca;Hjv;Fbn1;Tnf;Inhbc;Fst
Coronavirus disease - COVID-19	0.0847458	0.0362406	C8b;Tlr2;F2;Fgg;Mbl1;Mbl2;Tlr8;Ikbke;Syk;Fga;C7;Hc;Oas2;C8a;Tnf;Fgb;Il1b;C3ar1;Masp2;F13b
Maturity onset diabetes of the young	0.192308	0.0366622	Slc2a2;Gck;Hnf1b;Hnf1a;Pklr
Alanine, aspartate and glutamate metabolism	0.157895	0.043356	Cps1;Ass1;Gls2;Agxt;Agxt2;Il4i1
Tyrosine metabolism	0.153846	0.0482934	Hgd;Adh4;Ddc;Hpd;Aox3;Il4i1
Protein digestion and absorption	0.104762	0.0489065	Col11a1;Col8a2;Col6a5;Slc3a1;Col14a1;Prss3b;Col6a6;Kcnk5;Cpb2;Col27a1;Col24a1
Graft-versus-host disease	0.127273	0.0701558	H2-Q10;Klrc1;Cd28;Il1b;Il1a;Tnf;Cd80
Pantothenate and CoA biosynthesis	0.190476	0.0797212	Upb1;Pank1;Dpys;Dpyd
Peroxisome	0.103448	0.0974083	Acnat1;Acox2;Acnat2;Hao2;Slc27a2;Agxt;Phyh;Hao1;Baat
Biosynthesis of unsaturated fatty acids	0.147059	0.100029	Acnat1;Acnat2;Baat;Elovl6;Acot3
Caffeine metabolism	0.4	0.102384	Uox;Cyp1a2
Thyroid hormone synthesis	0.108108	0.103052	Serpina7;Creb3l3;Plcb2;Adcy7;Alb;Asgr2;Ttr;Asgr1
Inflammatory bowel disease	0.114754	0.106845	Rorc;Tlr2;Tgfb2;Il1b;Il1a;Tnf;Il18r1
Renin-angiotensin system	0.138889	0.117058	Anpep;Mcpt4;Agtr2;Ctsg;Cma1
Primary immunodeficiency	0.138889	0.117058	Ptprc;Cd3e;Icos;Btk;Ciita
Neutrophil extracellular trap formation	0.0813953	0.12597	Fpr3;Ctsg;Itgal;Aqp9;Fgg;Tlr2;Tlr8;Syk;Fga;Hc;Fgb;Fpr1;Elane;Plcb2
Platelet activation	0.088	0.13299	Btk;Fgg;Pik3r5;Gucy1a2;Adcy7;Pla2g4c;Fga;F2;Fgb;Syk;Plcb2
ABC transporters	0.117647	0.133144	Abcc6;Abcg8;Abcg5;Abcc2;Abca9;Abcb11
Tuberculosis	0.0777778	0.167744	Tnf;Atp6v0d2;Tlr9;Cd14;Cd209a;Tlr2;Tlr1;Tgfb2;Syk;Il10ra;Fcgr2b;Il1a;Il1b;Ciita
Chagas disease	0.0891089	0.185828	Tnf;Plcb2;Tlr9;Kng2;Tgfb2;Cd3e;Il1b;Tlr2;Kng1
Pyrimidine metabolism	0.107143	0.186743	Upp2;Entpd8;Dpyd;Upb1;Tymp;Dpys
Nitrogen metabolism	0.176471	0.187232	Car5a;Cps1;Car14
Lysine biosynthesis	1	0.20662	Aadat
Phenylalanine, tyrosine and tryptophan biosynthesis	0.25	0.211846	Pah;Il4i1
Cell adhesion molecules	0.0760234	0.212703	H2-Q10;Itgal;Ctla4;Cd28;Siglec1;Spn;Cldn2;Igsf11;Icos;Ncam1;Cd22;Cd80;Ptprc
Pertussis	0.0933333	0.231106	Cd14;C4bp;Ticam2;Hc;Il1b;Il1a;Tnf
Alcoholic liver disease	0.0780142	0.239082	Cyp2e1;Adh4;Cd14;Cxcl2;Fabp1;Hc;Cxcl3;Ikbke;Tnf;Il1b;C3ar1
Vascular smooth muscle contraction	0.0774648	0.245587	Cyp4a12b;Cyp4a10;Cyp4a12a;Plcb2;Cyp4a31;Cyp4a14;Adcy7;Pla2g4c;Cyp4a32;Gucy1a2;Acta2
Virion - Flavivirus	0.222222	0.249673	Cd209a;Timd2
Type I diabetes mellitus	0.0967742	0.251758	H2-Q10;Cd28;Il1b;Il1a;Tnf;Cd80
Hematopoietic cell lineage	0.0851064	0.256089	Tnf;Cd14;Anpep;Cd3e;Il1a;Il1b;Cd22;Csf3r
C-type lectin receptor signaling pathway	0.0810811	0.259881	Clec4d;Egr3;Clec4n;Cd209a;Ikbke;Syk;Egr2;Tnf;Il1b
Pentose phosphate pathway	0.117647	0.261993	Rgn;Aldob;Glyctk;Fbp1
Ovarian steroidogenesis	0.09375	0.270294	Adcy7;Pla2g4c;Hsd17b2;Cyp2j5;Acot3;Hsd3b3
Glycolysis / Gluconeogenesis	0.09375	0.270294	Adh4;Pklr;Aldob;Fbp1;G6pc;Gck
Virion - Human immunodeficiency virus	0.2	0.272653	Cd209a;Ccr5
Fructose and mannose metabolism	0.114286	0.274829	Tkfc;Aldob;Fbp1;Khk
Systemic lupus erythematosus	0.0782609	0.286805	C8b;Ctsg;Cd28;C7;Hc;C8a;Tnf;Cd80;Elane
Chemokine signaling pathway	0.0691489	0.314981	Cxcr6;Cxcl9;Plcb2;Pik3r5;Fgr;Adcy7;Cx3cr1;Cxcl3;Cxcl2;Ccr2;Shc2;Ccr5;Ccr3
Regulation of actin cytoskeleton	0.0660793	0.331695	C8b;Itgal;C8a;Chrm1;Kng2;Fgf21;C7;Hc;F2;Pip5k1b;Diaph3;Fgd3;Rgcc;Kng1;Lpar5
Leishmaniasis	0.0869565	0.333391	Tlr2;Marcksl1;Tgfb2;Il1b;Il1a;Tnf
ECM-receptor interaction	0.0804598	0.351428	Thbs3;Col6a5;Tnn;Col6a6;Spp1;Hmmr;Thbs4
Glutathione metabolism	0.084507	0.357191	Nat8f3;Hpgds;Gsta3;Gsta2;Anpep;Nat8f2
Valine, leucine and isoleucine degradation	0.0892857	0.376373	Agxt2;Il4i1;Aox3;Acat3;Hmgcs2
Measles	0.0699301	0.392699	Tlr9;Fcgr2b;Tlr2;Cd28;Ikbke;Oas2;Cd3e;Il1a;Il1b;Cd209a
Phospholipase D signaling pathway	0.0680272	0.432551	Plcb2;Pik3r5;Adcy7;Syk;Ms4a2;F2;Pip5k1b;Pla2g4c;Shc2;Lpar5
Intestinal immune network for IgA production	0.0930233	0.436341	Pigr;Icos;Cd80;Cd28
Pyruvate metabolism	0.0930233	0.436341	Pklr;Acot12;Acat3;Adh4
Antifolate resistance	0.103448	0.465064	Tnf;Abcc2;Il1b
Glycerolipid metabolism	0.0806452	0.482087	Tkfc;Mogat2;Pnlip;Glyctk;Lipc
Neuroactive ligand-receptor interaction	0.0572917	0.49288	Sstr2;Kng2;Prss3b;Cnr2;Ptafr;Gzma;Vipr1;C3ar1;Htr2b;Ctsg;Plg;Chrm1;Gcgr;P2ry10b;Fpr3;Agtr2;Fpr1;P2ry13;Hc;Kng1;F2;Npy
Influenza A	0.0639535	0.500787	Il33;Ciita;Plg;Prss3b;Ikbke;Oas2;Il1b;Il1a;Tnf;Tpsb2;Tpsab1
T cell receptor signaling pathway	0.0672269	0.517811	Icos;Ctla4;Cd28;Card11;Cd3e;Tnf;Ptprc;Nfkbie
Type II diabetes mellitus	0.0833333	0.521788	Tnf;Gck;Slc2a2;Pklr
beta-Alanine metabolism	0.09375	0.522324	Upb1;Dpyd;Dpys
Central carbon metabolism in cancer	0.0757576	0.527392	Slc2a2;Gck;Gls2;Ntrk3;Slc16a3
Virion - Lyssavirus	0.25	0.530791	Ncam1
Virion - Adenovirus	0.25	0.530791	Cd80
Valine, leucine and isoleucine biosynthesis	0.25	0.530791	Sds
Lipid and atherosclerosis	0.0601852	0.533293	Plcb2;Il1b;Cd14;Tlr2;Ticam2;Cxcl2;Cxcl3;Ikbke;Cyp2j5;Apob;Apoa1;Tnf;Apoa4
Fc epsilon RI signaling pathway	0.0746269	0.534595	Tnf;Ms4a2;Pla2g4c;Btk;Syk
Glucagon signaling pathway	0.0679612	0.538331	Creb3l3;Plcb2;Slc2a2;Fbp1;Gcgr;G6pc;Gck
PD-L1 expression and PD-1 checkpoint pathway in cancer	0.0697674	0.552117	Tlr9;Tlr2;Cd28;Ticam2;Cd3e;Nfkbie
Insulin secretion	0.0697674	0.552117	Creb3l3;Kcnn2;Slc2a2;Adcy7;Gck;Plcb2
Lipoic acid metabolism	0.105263	0.574625	Gldc;Acsm1
Neomycin, kanamycin and gentamicin biosynthesis	0.2	0.576733	Gck
NOD-like receptor signaling pathway	0.0591133	0.577396	Naip6;Naip2;Nlrc4;Oas2;Nlrp6;Cxcl2;Cxcl3;Ikbke;Antxr1;Il1b;Tnf;Plcb2
Hepatitis B	0.0609756	0.581352	Slc10a1;Creb3l3;Ccna2;Tlr2;Tgfb2;Ticam2;Ikbke;Egr3;Egr2;Tnf
Cortisol synthesis and secretion	0.0704225	0.582572	Nceh1;Creb3l3;Plcb2;Adcy7;Hsd3b3
Insulin resistance	0.0648148	0.585972	Creb3l3;Slc2a2;G6pc;Slc27a5;Tnf;Slc27a2;Ppp1r3a
Toxoplasmosis	0.0642202	0.593209	Pik3r5;Tlr2;Tgfb2;Il10ra;Tnf;Ccr5;Ciita
Arginine and proline metabolism	0.0740741	0.596874	Hoga1;Prodh2;Arg2;Agmat
Fc gamma R-mediated phagocytosis	0.0652174	0.612403	Fcgr2b;Marcksl1;Pla2g4c;Pip5k1b;Syk;Ptprc
IL-17 signaling pathway	0.0652174	0.612403	S100a9;Ikbke;Cxcl3;Cxcl2;Il1b;Tnf
D-Amino acid metabolism	0.166667	0.614332	Gls2
Natural killer cell mediated cytotoxicity	0.0625	0.614487	Itgal;Klrc1;Klrk1;Syk;Tnf;Ncr1;Shc2
Allograft rejection	0.0727273	0.617242	Tnf;Cd28;H2-Q10;Cd80
Phagosome	0.0584795	0.617314	Tlr2;H2-Q10;Mbl1;Cd14;Cd209a;Thbs4;Atp6v0d2;Fcgr2b;Thbs3;Mbl2
TNF signaling pathway	0.0614035	0.638575	Creb3l3;Gm5431;Cxcl2;Cxcl3;Tnf;Il1b;Il18r1
Circadian entrainment	0.0618557	0.67642	Plcb2;Rasd1;Gucy1a2;Adcy7;Ryr1;Per1
Long-term depression	0.0666667	0.699845	Ryr1;Pla2g4c;Plcb2;Gucy1a2
Terpenoid backbone biosynthesis	0.0833333	0.71525	Hmgcs2;Acat3
AGE-RAGE signaling pathway in diabetic complications	0.06	0.716879	Plcb2;Tgfb2;Mmp2;Tnf;Il1a;Il1b
Lysine degradation	0.0645161	0.726409	Aass;Acat3;Aadat;Bbox1
Asthma	0.08	0.727039	Tnf;Ms4a2
Epstein-Barr virus infection	0.0538117	0.727501	H2-Q10;Itgal;Btk;Ccna2;Tlr2;Ikbke;Syk;Entpd8;Oas2;Cd3e;Tnf;Nfkbie
Sphingolipid signaling pathway	0.0578512	0.731994	Plcb2;Kng2;Degs2;Ms4a2;Tnf;Degs1l;Kng1
Folate biosynthesis	0.0769231	0.754514	Pah;Pcbd1
Glycosylphosphatidylinositol (GPI)-anchor biosynthesis	0.0769231	0.754514	Gpld1;Pgap1
Histidine metabolism	0.0769231	0.754514	Uroc1;Hdc
Glycosphingolipid biosynthesis - lacto and neolacto series	0.0769231	0.754514	B3gnt2;B3gnt5
Vitamin B6 metabolism	0.111111	0.755224	Aox3
GnRH secretion	0.0625	0.757414	Spp1;Hcn3;Plcb2;Kcnn2
Motor proteins	0.0531915	0.757675	Kif26b;Dynlt2a2;Kif2c;Myo1e;Cenpe;Myh15;Kif20b;Kif14;Acta1;Acta2
Carbohydrate digestion and absorption	0.0652174	0.761423	G6pc;Slc2a2;Plcb2
Cocaine addiction	0.0638298	0.777609	Bdnf;Ddc;Creb3l3
Virion - Herpesvirus	0.1	0.797851	Tnfrsf14
Ubiquinone and other terpenoid-quinone biosynthesis	0.1	0.797851	Hpd
Pancreatic secretion	0.0545455	0.802012	Plcb2;Prss3b;Adcy7;Clca3a2;Cpb2;Pnlip
Fatty acid elongation	0.0689655	0.807007	Elovl6;Acot3
Purine metabolism	0.0526316	0.831649	Ak4;Entpd8;Urah;Uox;Gucy1a2;Adcy7;Urad
Adipocytokine signaling pathway	0.056338	0.835269	G6pc;Tnf;Npy;Nfkbie
Autoimmune thyroid disease	0.056338	0.835269	Ctla4;Cd28;H2-Q10;Cd80
Prion disease	0.0494297	0.836281	C8b;Tnf;Cox5b-ps;Creb3l3;mt-Co3;Ryr1;C7;Hc;C8a;Il1b;Il1a;Ncam1;mt-Atp6
Galactose metabolism	0.0645161	0.840059	G6pc;Gck
Apelin signaling pathway	0.0514706	0.843373	Plcb2;Pik3r5;Adcy7;Spp1;Ryr1;Acta2;Ucp1
Prolactin signaling pathway	0.0555556	0.845026	Tnfsf11;Gck;Shc2;Slc2a2
Cytosolic DNA-sensing pathway	0.0540541	0.852233	Il1b;Il33;Dnase2b;Ikbke
Starch and sucrose metabolism	0.0625	0.854969	G6pc;Gck
Mineral absorption	0.0566038	0.857803	Mt2;Inhca;Hephl1
Circadian rhythm	0.0588235	0.898914	Per1;Rorc
Glycosaminoglycan biosynthesis - keratan sulfate	0.0714286	0.927513	B3gnt2
Fluid shear stress and atherosclerosis	0.0482759	0.939287	Ass1;Gsta3;Gsta2;Mmp2;Tnf;Il1a;Il1b
Antigen processing and presentation	0.05	0.945837	Tnf;H2-Q10;Klrc1;Ciita
Thiamine metabolism	0.0666667	0.955028	Ak4
Th17 cell differentiation	0.0480769	0.967416	Irf4;Nfkbie;Rorc;Il1b;Cd3e
Non-alcoholic fatty liver disease	0.0454545	0.97551	Cox5b-ps;Cyp2e1;Pklr;mt-Co3;Il1b;Il1a;Tnf
Viral myocarditis	0.0465116	0.980742	H2-Q10;Cd28;Itgal;Cd80
Relaxin signaling pathway	0.046875	0.981757	Creb3l3;Plcb2;Adcy7;Mmp2;Acta2;Shc2
Estrogen signaling pathway	0.0458015	0.981772	Krt18;Creb3l3;Plcb2;Adcy7;Mmp2;Shc2
Ferroptosis	0.05	0.985291	Slc7a11;Inhca
Bladder cancer	0.0487805	0.98597	Mmp2;Tymp
Parathyroid hormone synthesis, secretion and action	0.046729	0.990607	Tnfsf11;Creb3l3;Plcb2;Adcy7;Mmp25
Gap junction	0.0470588	0.993541	Adcy7;Plcb2;Htr2b;Gucy1a2
Steroid biosynthesis	0.05	0.994443	Soat1
Selenocompound metabolism	0.0588235	0.995153	Cth
Glycosphingolipid biosynthesis - globo and isoglobo series	0.0588235	0.995153	Gbgt1
PI3K-Akt signaling pathway	0.0453258	0.995752	Tlr2;Creb3l3;Chrm1;Lpar5;Col6a5;Pik3r5;Tnn;Fgf21;Col6a6;Syk;Spp1;G6pc;Thbs3;Bdnf;Csf3r;Thbs4
Vasopressin-regulated water reabsorption	0.0454545	0.995853	Creb3l3;Aqp4
Progesterone-mediated oocyte maturation	0.0434783	0.999513	Ccna2;Plk1;Ccnb2;Adcy7
Nicotinate and nicotinamide metabolism	0.047619	1	Aspdh;Aox3
Glycosaminoglycan degradation	0.047619	1	Hpse
Other types of O-glycan biosynthesis	0.0465116	1	Galnt17;Gxylt2
Proximal tubule bicarbonate reclamation	0.0454545	1	Gls2
Cholinergic synapse	0.0446429	1	Pik3r5;Creb3l3;Adcy7;Chrm1;Plcb2
Insulin signaling pathway	0.0441176	1	Pklr;Fbp1;G6pc;Gck;Shc2;Ppp1r3a
Endocrine resistance	0.043956	1	Mmp2;Shc2;Abcb11;Adcy7
GnRH signaling pathway	0.043956	1	Mmp2;Plcb2;Adcy7;Pla2g4c
Growth hormone synthesis, secretion and action	0.0438596	1	Shc2;Creb3l3;Adcy7;Sstr2;Plcb2
Viral carcinogenesis	0.0436893	1	Atp6v0d2;Creb3l3;Ccna2;Egr3;Syk;Egr2;H2-Q10;Ccr5;Ccr3
Cushing syndrome	0.0434783	1	Nceh1;Creb3l3;Plcb2;Rasd1;Adcy7;Hsd3b3;Wnt10b
Human papillomavirus infection	0.0432277	1	Creb3l3;Col6a5;Ccna2;Tnn;Hey1;Ikbke;Spp1;Oasl2;Atp6v0d2;Col6a6;H2-Q10;Tnf;Thbs3;Thbs4;Wnt10b
Inositol phosphate metabolism	0.0428571	1	Pik3c2g;Plcb2;Pip5k1b
RIG-I-like receptor signaling pathway	0.0422535	1	Tnf;Tkfc;Ikbke
Human T-cell leukemia virus 1 infection	0.041841	1	Creb3l3;Itgal;Ccna2;Ccnb2;Tgfb2;Adcy7;Egr2;H2-Q10;Cd3e;Tnf
Breast cancer	0.0416667	1	Frat2;Fgf21;Hey1;Tnfsf11;Wnt10b;Shc2
Glycosaminoglycan biosynthesis - heparan sulfate / heparin	0.0416667	1	Hs6st2
Hepatocellular carcinoma	0.0414201	1	Frat2;Gsta3;Gsta2;Tgfb2;Actl6b;Shc2;Wnt10b
Salmonella infection	0.0413223	1	Naip6;Naip2;Tlr9;Nlrc4;Cd14;Pik3c2g;Tlr2;Tnf;Il1b;Ptprc
Chemical carcinogenesis - reactive oxygen species	0.0412844	1	Cox5b-ps;Cyp2e1;Gsta3;Gsta2;mt-Co3;Slc26a1;Cyp2f2;mt-Atp6;Cyp1a2
Kaposi sarcoma-associated herpesvirus infection	0.0412844	1	Cd200r4;H2-Q10;Pik3r5;Cxcl2;Syk;Cxcl3;Ikbke;Ccr5;Ccr3
Amino sugar and nucleotide sugar metabolism	0.0408163	1	Gck;Gnpda1
cGMP-PKG signaling pathway	0.0406977	1	Creb3l3;Plcb2;Pik3r5;Kng2;Gucy1a2;Adcy7;Kng1
Focal adhesion	0.040404	1	Thbs3;Col6a5;Tnn;Col6a6;Spp1;Pip5k1b;Thbs4;Shc2
Wnt signaling pathway	0.0402299	1	Frat2;Plcb2;Ror2;Sfrp2;Sfrp1;Sfrp4;Wnt10b
Thermogenesis	0.0401786	1	Ndufaf6;Cox5b-ps;Creb3l3;Fgf21;Adcy7;mt-Co3;Actl6b;Ucp1;mt-Atp6
Renin secretion	0.04	1	Clca3a2;Plcb2;Gucy1a2
Gastric acid secretion	0.04	1	Adcy7;Plcb2;Sstr2
Synaptic vesicle cycle	0.04	1	Syt1;Unc13a;Atp6v0d2
alpha-Linolenic acid metabolism	0.04	1	Pla2g4c
Oxytocin signaling pathway	0.0397351	1	Plcb2;Pik3r5;Gucy1a2;Adcy7;Pla2g4c;Ryr1
Melanogenesis	0.039604	1	Creb3l3;Adcy7;Wnt10b;Plcb2
Diabetic cardiomyopathy	0.0394089	1	Cox5b-ps;Plcb2;Cma1;Tgfb2;mt-Co3;Mmp2;Mcpt4;mt-Atp6
Aldosterone synthesis and secretion	0.0392157	1	Creb3l3;Hsd3b3;Adcy7;Plcb2
Cell cycle	0.0387097	1	Ccna2;Knl1;Tgfb2;Plk1;Sgo1;Ccnb2
Sphingolipid metabolism	0.037037	1	Degs2;Degs1l
Collecting duct acid secretion	0.037037	1	Atp6v0d2
Platinum drug resistance	0.037037	1	Gsta2;Abcc2;Gsta3
Lysosome	0.037037	1	Ap1s2;Ctsg;Atp6v0d2;Dnase2b;Ctsk
Yersinia infection	0.037037	1	Tnf;Il1b;Pip5k1b;Fyb;Nlrc4
Human cytomegalovirus infection	0.0361446	1	Creb3l3;Plcb2;Adcy7;Il10ra;H2-Q10;Il1b;Tnf;Ccr5;Ccr3
Calcium signaling pathway	0.036	1	Mst1;Plcb2;Chrm1;Ntrk3;Fgf21;Adcy7;Ryr1;Ptafr;Htr2b
Necroptosis	0.0359281	1	Ticam2;Pla2g4c;Il1b;Il1a;Tnf;Il33
Salivary secretion	0.0357143	1	Gucy1a2;Adcy7;Plcb2
Regulation of lipolysis in adipocytes	0.0350877	1	Npy;Adcy7
Glutamatergic synapse	0.0350877	1	Gls2;Plcb2;Adcy7;Pla2g4c
Proteoglycans in cancer	0.0348259	1	Hpse;Tlr2;Tgfb2;Hspb2;Mmp2;Tnf;Wnt10b
VEGF signaling pathway	0.0344828	1	Shc2;Pla2g4c
Human immunodeficiency virus 1 infection	0.0344828	1	Tlr2;H2-Q10;Ap1s2;Ccnb2;Ccr5;Cd3e;Tnf;Trim5
Gastric cancer	0.0342466	1	Tgfb2;Frat2;Fgf21;Shc2;Wnt10b
Cardiac muscle contraction	0.0340909	1	mt-Co3;Cox5b-ps;Slc9a7
Viral life cycle - HIV-1	0.0338983	1	Trim5;Ccr5
Neurotrophin signaling pathway	0.0336134	1	Bdnf;Ntrk3;Shc2;Nfkbie
Oocyte meiosis	0.0333333	1	Plk1;Sgo1;Ccnb2;Adcy7
Adrenergic signaling in cardiomyocytes	0.0328947	1	Pik3r5;Creb3l3;Agtr2;Adcy7;Plcb2
Rap1 signaling pathway	0.0327103	1	Itgal;Plcb2;Fpr1;Fgf21;Adcy7;Fyb;Lpar5
AMPK signaling pathway	0.0325203	1	Ccna2;G6pc;Creb3l3;Fbp1
cAMP signaling pathway	0.0316742	1	Creb3l3;Sstr2;Chrm1;Adcy7;Hcar2;Bdnf;Npy
Phosphatidylinositol signaling system	0.0315789	1	Pik3c2g;Plcb2;Pip5k1b
Mucin type O-glycan biosynthesis	0.03125	1	Galnt17
Choline metabolism in cancer	0.0309278	1	Pip5k1b;Slc22a1;Pla2g4c
FoxO signaling pathway	0.0307692	1	Plk1;G6pc;Ccnb2;Tgfb2
Glycerophospholipid metabolism	0.0306122	1	Etnk2;Lcat;Pla2g4c
Dilated cardiomyopathy	0.030303	1	Tnf;Tgfb2;Adcy7
Oxidative phosphorylation	0.0300752	1	mt-Co3;Cox5b-ps;Atp6v0d2;mt-Atp6
Amphetamine addiction	0.0298507	1	Creb3l3;Ddc
Pathways in cancer	0.0297398	1	Frat2;Plcb2;Gsta3;Ccna2;Gsta2;Kng2;Fgf21;Hey1;Adcy7;Tgfb2;Mmp2;Kng1;F2;Csf3r;Wnt10b;Lpar5
Alcoholism	0.0294118	1	Creb3l3;Bdnf;Ddc;Shc2;Npy
Acute myeloid leukemia	0.0289855	1	Ccna2;Cd14
Cellular senescence	0.0289017	1	Il1a;Ccna2;Ccnb2;H2-Q10;Tgfb2
Pathways of neurodegeneration - multiple diseases	0.0277186	1	Frat2;Cox5b-ps;Sptbn2;Plcb2;Chrm1;Bdnf;mt-Co3;Ryr1;Il1b;Il1a;Tnf;Wnt10b;mt-Atp6
Axon guidance	0.0276243	1	Sema4d;Unc5c;Plxnc1;Epha3;Sema4g
Herpes simplex virus 1 infection	0.0275229	1	Zfp111;H2-Q10;Tlr9;Tnfrsf14;Tlr2;Oas2;Syk;Zfp658;Hc;Ikbke;Tnf;Il1b
MAPK signaling pathway	0.0271186	1	Cd14;Fgf21;Tgfb2;Pla2g4c;Il1a;Tnf;Bdnf;Il1b
Chronic myeloid leukemia	0.0266667	1	Tgfb2;Shc2
Alzheimer disease	0.0263852	1	Frat2;Cox5b-ps;Plcb2;Chrm1;mt-Co3;Il1b;Il1a;Tnf;Wnt10b;mt-Atp6
Leukocyte transendothelial migration	0.0254237	1	Itgal;Cldn2;Mmp2
MicroRNAs in cancer	0.0251572	1	St14;Tnn;Tgfb2;Gls2
Homologous recombination	0.0243902	1	Bard1
Hepatitis C	0.0243902	1	Tnf;Cldn2;Oas2;Ikbke
JAK-STAT signaling pathway	0.0235294	1	Csf3r;Il10ra;Cntfr;Aox3
Huntington disease	0.0234114	1	Cox5b-ps;Creb3l3;Plcb2;mt-Co3;Bdnf;Ucp1;mt-Atp6
Th1 and Th2 cell differentiation	0.0229885	1	Nfkbie;Cd3e
Dopaminergic synapse	0.0229008	1	Creb3l3;Ddc;Plcb2
Aminoacyl-tRNA biosynthesis	0.0227273	1	Lars2
GABAergic synapse	0.0227273	1	Adcy7;Gls2
Longevity regulating pathway	0.0224719	1	Creb3l3;Adcy7
Taste transduction	0.0217391	1	Kcnk5;Plcb2
Spinocerebellar ataxia	0.0215827	1	Ryr1;Sptbn2;Plcb2
Signaling pathways regulating pluripotency of stem cells	0.0215827	1	Inhbe;Inhbc;Wnt10b
Ras signaling pathway	0.0215517	1	Bdnf;Rasal3;Fgf21;Shc2;Pla2g4c
Ether lipid metabolism	0.0208333	1	Pla2g4c
Hypertrophic cardiomyopathy	0.0208333	1	Tnf;Tgfb2
Retrograde endocannabinoid signaling	0.0208333	1	Faah;Plcb2;Adcy7
mTOR signaling pathway	0.0193548	1	Tnf;Wnt10b;Rragd
Endocytosis	0.0192308	1	Pip5k1b;H2-Q10;Cblc;Ccr5;Psd4
HIF-1 signaling pathway	0.0178571	1	Inhca;Aldob
Longevity regulating pathway - multiple species	0.0166667	1	Adcy7
Thyroid hormone signaling pathway	0.0166667	1	Plcb2;Dio1
Endocrine and other factor-regulated calcium reabsorption	0.0163934	1	Plcb2
Notch signaling pathway	0.016129	1	Hey1
Basal cell carcinoma	0.015873	1	Wnt10b
ATP-dependent chromatin remodeling	0.015873	1	Smarca1;Actl6b
Long-term potentiation	0.0151515	1	Plcb2
Transcriptional misregulation in cancer	0.0150754	1	Ccna2;Cd14;Elane
Renal cell carcinoma	0.0149254	1	Tgfb2
Apoptosis	0.0148148	1	Tnf;Ctsk
Melanoma	0.0140845	1	Fgf21
p53 signaling pathway	0.0138889	1	Ccnb2
Glioma	0.0138889	1	Shc2
Bacterial invasion of epithelial cells	0.0131579	1	Shc2
EGFR tyrosine kinase inhibitor resistance	0.0131579	1	Shc2
Pancreatic cancer	0.0131579	1	Tgfb2
Hippo signaling pathway	0.0129032	1	Tgfb2;Wnt10b
RNA degradation	0.0123457	1	Pabpc1l
ErbB signaling pathway	0.0120482	1	Shc2
Parkinson disease	0.0114943	1	mt-Co3;Cox5b-ps;mt-Atp6
Colorectal cancer	0.0113636	1	Tgfb2
Morphine addiction	0.010989	1	Adcy7
Amyotrophic lateral sclerosis	0.010989	1	mt-Co3;Tnf;Cox5b-ps;mt-Atp6
mRNA surveillance pathway	0.0105263	1	Pabpc1l
Prostate cancer	0.0103093	1	Creb3l3
Ubiquitin mediated proteolysis	0.00699301	1	Cblc
Autophagy - animal	0.00628931	1	Rragd
Tight junction	0.0060241	1	Cldn2
Olfactory transduction	0.00451264	1	Or5m3b;Or2y12;Or4x6;Or2y11;Or5m9

## Sheet: table 3
Lipid	VIP_PLS-DA	FC(ADMP/ADM)
Cer(d17:1/22:1)	0.9371	1.0243
CL(20:4/20:1/20:0/20:3)	1.6306	0.9247
CL(20:4/20:3/20:0/20:3)	1.2008	0.9661
CL(20:4/20:3/20:1/20:4)	4.9132	4.3561
CL(23:1/20:4/20:4/20:4)	2.0009	0.9251
CL(24:0/18:1/20:4/20:4)	1.0925	0.9785
CL(24:2/18:1/20:1/20:4)	1.1654	0.9779
DG(16:0/20:5)	1.9939	0.9166
DG(16:2e/14:0)	2.5357	0.8681
DG(18:2/22:6)	1.3024	0.9658
DG(18:3/22:6)	1.5641	0.9403
DG(18:4/16:0)	1.0626	0.9744
DG(34:0/18:3)	1.8385	1.0596
DG(35:0/18:1)	2.3566	0.8981
dMePE(16:0/16:0)	1.0091	0.9812
dMePE(18:0/22:5)	1.4504	1.0509
dMePE(18:1/20:4)	0.9594	0.9811
Hex2Cer(d18:1/24:0)	1.6285	0.9503
LPE(20:2)	1.7078	0.947
LPI(18:0)	1.7418	0.941
MLCL(14:3/20:4/22:6)	1.8148	0.9385
PC(15:0/18:3)	0.9313	1.0165
PC(17:1/16:0)	2.1771	0.9359
PC(18:1/20:4)	0.8987	0.9855
PE(14:0e/18:1)	1.1771	0.9693
PE(14:0e/18:2)	1.8095	0.9177
PE(14:0e/20:2)	1.8601	0.9186
PE(16:2e/18:1)	1.6884	0.9332
PE(18:0/16:0)	1.5655	0.9498
PE(18:1p/22:5)	1.1871	0.9781
PE(30:1/18:2)	1.1913	0.9767
PE(31:1/15:0)	0.9345	0.9854
phSM(t18:0/22:6)	0.9039	0.9855
PI(16:0/20:4)	0.9415	0.984
PI(16:0/20:5)	1.5151	0.9496
PS(20:0/20:4)	2.3276	0.8835
TG(14:1e/10:1/10:2)	1.5812	0.9545
TG(14:1e/6:0/14:3)	1.0626	0.9744
TG(15:0/16:1/16:1)	1.6977	1.0501
TG(15:0/18:2/22:6)	1.9079	1.0589
TG(16:0/17:0/18:2)	2.0174	0.915
TG(16:0/18:2/18:2)	1.0635	1.0238
TG(18:1/10:3/18:2)	2.2762	1.1057
TG(18:1/18:2/20:3)	2.8875	0.8377
TG(18:1/18:2/22:4)	0.9766	0.9839
TG(18:2/18:2/18:2)	1.7181	0.9536
TG(18:2/18:2/22:6)	1.0193	0.9808
TG(18:3/14:1/18:2)	1.4415	0.9665
TG(18:3/18:2/18:3)	0.9381	0.9867
TG(18:3/18:2/20:5)	1.2401	0.9696
TG(18:3/18:2/22:6)	1.4974	0.9653
TG(18:3/18:3/18:3)	2.0127	0.9091
TG(20:5/18:2/20:5)	1.8414	0.9493
TG(20:5/20:4/20:4)	1.8946	0.9375
TG(4:0/14:0/14:0)	1.4433	0.9531

## Sheet: table 4
Lipid	Metab ID	AUC	CI	cut-off
TG(18:2/18:2/18:2)	metab_236	0.96	[0.8491, 1]	0(0.2,1)
LPI(18:0)	metab_1580	0.96	[0.8491, 1]	0(0.2,1)
MLCL(14:3/20:4/22:6)	metab_1864	0.96	[0.8491, 1]	0(0.2,1)
PE(18:1p/22:5)	metab_272	0.84	[0.5684, 1]	0(0.4,1)
Hex2Cer(d18:1/24:0)	metab_1709	0.84	[0.5684, 1]	0(0.2,0.8)
CL(20:4/20:3/20:0/20:3)	metab_1038	0.84	[0.5168, 1]	0(0,0.8)
phSM(t18:0/22:6)	metab_2302	0.8	[0.408, 1]	0(0,0.8)
TG(18:1/18:2/22:4)	metab_131	0.8	[0.472, 1]	0(0.2,0.8)
PE(18:0/16:0)	metab_1552	0.76	[0.4138, 1]	0(0,0.6)
dMePE(16:0/16:0)	metab_1381	0.76	[0.4138, 1]	0(0.4,1)
CL(20:4/20:3/20:1/20:4)	metab_422	0.76	[0.3719, 1]	0(0.2,0.8)
TG(18:3/14:1/18:2)	metab_145	0.76	[0.3719, 1]	0(0.2,0.8)
DG(16:0/20:5)	metab_212	0.72	[0.365, 1]	0(0.4,0.8)
TG(18:1/10:3/18:2)	metab_1269	0.72	[0.344, 1]	0(0.2,0.8)
TG(4:0/14:0/14:0)	metab_939	0.68	[0.3092, 1]	0(0.4,0.8)
TG(15:0/16:1/16:1)	metab_1272	0.68	[0.304, 1]	0(0.4,0.8)
CL(24:2/18:1/20:1/20:4)	metab_2102	0.68	[0.2652, 1]	0(0,0.6)
PI(16:0/20:4)	metab_1438	0.68	[0.2652, 1]	0(0,0.6)
PC(15:0/18:3)	metab_914	0.68	[0.2652, 1]	0(0.4,1)
PE(14:0e/18:1)	metab_207	0.68	[0.2652, 1]	0(0.2,0.8)
PS(20:0/20:4)	metab_2000	0.64	[0.3289, 0.9511]	0(0,0.4)
PE(14:0e/20:2)	metab_605	0.64	[0.2519, 1]	0(0.2,0.6)
DG(35:0/18:1)	metab_795	0.64	[0.2519, 1]	0(0,0.4)
PE(16:2e/18:1)	metab_415	0.64	[0.2326, 1]	0(0.4,0.8)
TG(18:3/18:2/22:6)	metab_129	0.64	[0.2326, 1]	0(0.2,0.6)
CL(24:0/18:1/20:4/20:4)	metab_1434	0.6	[0.1199, 1]	0(0,0.6)
PE(31:1/15:0)	metab_736	0.6	[0.1889, 1]	0(0.4,0.8)
dMePE(18:1/20:4)	metab_1433	0.6	[0.1199, 1]	0(0,0.6)
TG(18:2/18:2/22:6)	metab_88	0.6	[0.1889, 1]	0(0,0.4)
DG(18:2/22:6)	metab_209	0.6	[0.1889, 1]	0(0.2,0.6)
PC(18:1/20:4)	metab_1401	0.6	[0.1199, 1]	0(0,0.6)
LPE(20:2)	metab_2191	0.6	[0.1889, 1]	0(0.6,1)
PC(17:1/16:0)	metab_1544	0.6	[0.1889, 1]	0(0.6,1)
PE(14:0e/18:2)	metab_696	0.6	[0.1889, 1]	0(0.2,0.6)
DG(34:0/18:3)	metab_655	0.6	[0.404, 0.796]	0(0,0.2)
TG(18:3/18:2/18:3)	metab_139	0.6	[0.1889, 1]	0(0.4,0.8)
TG(16:0/17:0/18:2)	metab_894	0.6	[0.208, 0.992]	0(0.8,1)
CL(20:4/20:1/20:0/20:3)	metab_459	0.6	[0.1706, 1]	0(0.2,0.6)
TG(20:5/20:4/20:4)	metab_778	0.6	[0.1889, 1]	0(0,0.4)
DG(18:4/16:0)	metab_482	0.56	[0.1342, 0.9858]	0(0.2,0.6)
TG(18:3/18:2/20:5)	metab_237	0.56	[0.1342, 0.9858]	0(0.4,0.8)
TG(14:1e/6:0/14:3)	metab_984	0.56	[0.1526, 0.9674]	0(0.8,1)
TG(15:0/18:2/22:6)	metab_633	0.56	[0.1342, 0.9858]	0(0.4,0.8)
TG(16:0/18:2/18:2)	metab_589	0.56	[0.0995, 1]	0(0.2,0.6)
TG(18:1/18:2/20:3)	metab_785	0.52	[0.0696, 0.9704]	0(0,0.4)
TG(14:1e/10:1/10:2)	metab_553	0.52	[0.1052, 0.9348]	0(0.6,0.8)
dMePE(18:0/22:5)	metab_1756	0.52	[0.0696, 0.9704]	0(0,0.4)
DG(16:2e/14:0)	metab_830	0.52	[0.129, 0.911]	0(0.4,0.6)
TG(20:5/18:2/20:5)	metab_594	0.52	[0.0696, 0.9704]	0(0.2,0.6)
TG(18:3/18:3/18:3)	metab_232	0.48	[0.0296, 0.9304]	0(0.2,0.6)
DG(18:3/22:6)	metab_491	0.48	[0.047, 0.913]	0(0.4,0.6)
Cer(d17:1/22:1)	metab_1789	0.48	[0.047, 0.913]	0(0.8,1)
PI(16:0/20:5)	metab_1586	0.44	[0.0142, 0.8658]	0(0.4,0.6)
CL(23:1/20:4/20:4/20:4)	metab_1551	0.44	[0.0142, 0.8658]	0(0.4,0.6)
PE(30:1/18:2)	metab_661	0.4	[0, 0.8111]	0(0.4,0.6)
